# Supplementary material for: Sensory Characteristics and Volatile Compounds of Herbal Teas and Mixtures of Bush Tea with Other Selected Herbal Teas of South Africa
Source: Foods. 2020 Apr 14;9(4):496. doi: 10.3390/foods9040496 (PMC7231271; doi:10.3390/foods9040496)
Supplement: Supplementary file 1 [file foods-09-00496-s001.zip]

Archive with 3 entries (2 files):
- foods-720504-suppl/
- foods-720504-suppl/Table S1 Raw data from descriptive sensory evaluation.xlsx
- foods-720504-suppl/Table S2 Raw data from the data sourced from gas chromatography-mass spectrometer (GC-MS).xlsx
