# Supplementary material for: Sensory Characteristics and Volatile Compounds of Herbal Teas and Mixtures of Bush Tea with Other Selected Herbal Teas of South Africa
Source: Foods. 2020 Apr 14;9(4):496. doi: 10.3390/foods9040496 (PMC7231271; doi:10.3390/foods9040496)
Supplement: Supplementary file 1 [file foods-09-00496-s001.zip › foods-720504-suppl/Table S1 Raw data from descriptive sensory evaluation.xlsx]

## Sheet: Colour Evaluation (2)
PanelNo	PanelName	Rep	Sample	Brown	Orange	Green
1	Beltha	1	1	5	6	1
2	Emma	1	1	3	7	1
3	Dalene	1	1	5	4	1
4	Martie	1	1	3	5	2
5	Rolene	1	1	4	5	1
6	Thabang	1	1	5	6	1
7	Bettie	1	1	1	6	1
8	Ria	1	1	3	5	1
9	Tillie	1	1	4	5	3
10	Valerie	1	1	5	4	1
1	Beltha	2	1	5	6	2
2	Emma	2	1	1	6	1
3	Dalene	2	1	5	7	1
4	Martie	2	1	3	4	1
5	Rolene	2	1	6	6	1
6	Thabang	2	1	7	6	1
7	Bettie	2	1	7	6	1
8	Ria	2	1	4	4	1
9	Tillie	2	1	4	6	2
10	Valerie	2	1	4	3	1
1	Beltha	1	2	4	4	1
2	Emma	1	2	3	5	1
3	Dalene	1	2	2	6	1
4	Martie	1	2	3	4	1
5	Rolene	1	2	3	6	1
6	Thabang	1	2	5	4	1
7	Bettie	1	2	1	4	1
8	Ria	1	2	2	5	1
9	Tillie	1	2	3	5	1
10	Valerie	1	2	4	6	1
1	Beltha	2	2	4	6	2
2	Emma	2	2	1	5	1
3	Dalene	2	2	4	6	1
4	Martie	2	2	2	3	1
5	Rolene	2	2	4	4	1
6	Thabang	2	2	6	5	1
7	Bettie	2	2	3	5	1
8	Ria	2	2	3	3	2
9	Tillie	2	2	3	4	1
10	Valerie	2	2	4	4	2
1	Beltha	1	3	3	3	6
2	Emma	1	3	2	2	6
3	Dalene	1	3	3	1	6
4	Martie	1	3	2	1	4
5	Rolene	1	3	3	1	4
6	Thabang	1	3	2	1	8
7	Bettie	1	3	1	2	4
8	Ria	1	3	2	3	5
9	Tillie	1	3	2	1	7
10	Valerie	1	3	1	1	6
1	Beltha	2	3	4	2	6
2	Emma	2	3	1	1	6
3	Dalene	2	3	1	1	7
4	Martie	2	3	2	1	4
5	Rolene	2	3	1	1	6
6	Thabang	2	3	1	1	8
7	Bettie	2	3	1	2	4
8	Ria	2	3	2	1	4
9	Tillie	2	3	3	1	8
10	Valerie	2	3	1	4	5
1	Beltha	1	4	6	2	2
2	Emma	1	4	7	1	2
3	Dalene	1	4	6	1	4
4	Martie	1	4	5	2	3
5	Rolene	1	4	6	1	6
6	Thabang	1	4	8	1	4
7	Bettie	1	4	6	4	6
8	Ria	1	4	5	3	2
9	Tillie	1	4	6	1	4
10	Valerie	1	4	6	1	3
1	Beltha	2	4	6	5	2
2	Emma	2	4	6	2	2
3	Dalene	2	4	7	1	5
4	Martie	2	4	3	1	5
5	Rolene	2	4	6	1	6
6	Thabang	2	4	7	1	8
7	Bettie	2	4	5	3	7
8	Ria	2	4	6	1	2
9	Tillie	2	4	8	2	5
10	Valerie	2	4	6	1	4
1	Beltha	1	5	4	5	2
2	Emma	1	5	2	5	1
3	Dalene	1	5	3	5	1
4	Martie	1	5	2	3	1
5	Rolene	1	5	5	4	1
6	Thabang	1	5	7	6	1
7	Bettie	1	5	5	6	2
8	Ria	1	5	3	5	1
9	Tillie	1	5	4	3	4
10	Valerie	1	5	4	4	3
1	Beltha	2	5	6	6	1
2	Emma	2	5	5	6	1
3	Dalene	2	5	6	2	1
4	Martie	2	5	3	4	2
5	Rolene	2	5	6	2	3
6	Thabang	2	5	8	7	1
7	Bettie	2	5	5	2	4
8	Ria	2	5	4	4	1
9	Tillie	2	5	5	2	4
10	Valerie	2	5	6	1	2
1	Beltha	1	6	4	4	2
2	Emma	1	6	2	3	5
3	Dalene	1	6	2	5	3
4	Martie	1	6	1	3	4
5	Rolene	1	6	4	2	2
6	Thabang	1	6	7	1	1
7	Bettie	1	6	1	4	3
8	Ria	1	6	2	3	1
9	Tillie	1	6	3	3	3
10	Valerie	1	6	1	4	4
1	Beltha	2	6	2	2	5
2	Emma	2	6	2	4	3
3	Dalene	2	6	4	6	3
4	Martie	2	6	2	3	4
5	Rolene	2	6	4	1	4
6	Thabang	2	6	1	6	5
7	Bettie	2	6	1	6	4
8	Ria	2	6	3	5	1
9	Tillie	2	6	2	3	4
10	Valerie	2	6	1	5	4
1	Beltha	1	7	6	3	2
2	Emma	1	7	3	2	5
3	Dalene	1	7	2	2	5
4	Martie	1	7	3	2	4
5	Rolene	1	7	5	1	5
6	Thabang	1	7	7	1	5
7	Bettie	1	7	4	4	4
8	Ria	1	7	5	2	3
9	Tillie	1	7	5	1	5
10	Valerie	1	7	5	2	2
1	Beltha	2	7	6	4	4
2	Emma	2	7	6	2	2
3	Dalene	2	7	4	1	6
4	Martie	2	7	3	2	4
5	Rolene	2	7	6	1	6
6	Thabang	2	7	6	1	7
7	Bettie	2	7	7	1	5
8	Ria	2	7	4	2	3
9	Tillie	2	7	7	1	5
10	Valerie	2	7	6	1	5

## Sheet: Tasting Data
SENSORY RESULTS - Florance PHD- TEE PROJECT							1	ROOIBOS							SCALE	None	Hint	Slight	Weak	Moderate	High	Very High	Extremely Intense
Date:	26 September - 7 October 2016						2	HONEY								1	2	3	4	5	6	7	8
Days:	4 days training and 4 days tasting						3	BUSH TEA
Pannellists:	10 members						4	MONSONIA
Sessions:	4 sessions, 7 samples						5	ROOIBOS & BUSH TEA
							6	HONEY & BUSH TEA
							7	MONSONIA & BUSH TEA
							AROMA								TASTE - FLAVOUR											AFTERTASTE						MOUTH FEEL
Panellist No.	Panellist Name	Tea Sample	Sample Code	Day	Session No	Date of tasting	Sweet- caramel, maple syrup	Honey – sweet typical honey	Green - cut grass, mint	Cooked spinach	Dry green herbal – green tea	Earthy – boiled potatoes, damp potting soil	Perfume – floral, lavender	Woody Cinnamon, dry dusty, bark	Bitter – quinine, caffeine	Sweet- caramel, maple syrup	Honey – sweet typical honey	Rooi- bos	Green - cut grass, mint	Cooked spinach	Dry green herbal – green tea	Earthy – boiled potatoes, damp potting soil	Perfume – floral, lavender	Woody Cinnamon, dry dusty, bark	Medicinal	Bitter	Green - cut grass, mint	Cooked spinach	Dry green herbal – green tea	Woody Cinnamon, dry dusty, bark	Earthy – boiled potatoes, damp potting soil	Astringent and Dry
Panelno	Panelname	Teasample	Sample Code	Day	Session	Date	Asweet	Ahoney	Agreen	Aspinach	Aspinach	Aearthy	Aperfume	Awoody	Tbitter	Tsweet	Thoney	Trooibos	Tgreen	Tspinach	Therbal	Tearthy	Tperfume	Twoody	Tmedicinal	Atbitter	Atgreen	Atspinach	Atherbal	Atwoody	Atearthy	Mfdry
1	Beltha	1	441	1	5	3/10/2016	2	2	3	1	1	1	3	1	4	2	2	5	3	1	2	1	3	1	1	4	3	1	2	1	1	4
2	Emma	1	441	1	5	3/10/2016	1	2	2	1	1	1	1	1	2	1	2	4	2	1	2	1	2	1	1	2	1	1	1	1	1	1
3	Dalene	1	441	1	5	3/10/2016	2	4	3	1	2	1	3	2	3	3	5	1	3	1	2	1	4	2	1	2	3	1	2	1	1	3
4	Martie	1	441	1	5	3/10/2016	2	5	1	1	2	1	1	2	4	2	5	4	2	1	3	2	1	2	1	4	1	1	2	2	1	4
5	Rolene	1	441	1	5	3/10/2016	4	3	1	1	1	1	1	1	4	3	1	6	1	1	1	1	1	2	1	3	1	1	1	1	1	3
6	Thabang	1	441	1	5	3/10/2016	3	4	1	1	1	1	6	4	2	3	4	7	1	1	1	1	5	3	1	3	1	1	1	3	1	3
7	Bettie	1	441	1	5	3/10/2016	2	3	1	1	1	1	2	1	2	2	4	2	1	1	1	1	1	1	1	2	1	1	1	2	1	2
8	Ria	1	441	1	5	3/10/2016	4	4	1	1	1	1	3	1	4	3	3	4	1	1	1	1	2	2	1	4	1	1	1	1	1	3
9	Tillie	1	441	1	5	3/10/2016	4	5	1	1	1	1	2	1	3	3	3	5	1	1	1	1	2	1	1	4	1	1	1	1	1	3
10	Valerie	1	441	1	5	3/10/2016	4	5	1	1	1	1	1	1	3	4	3	6	1	1	1	1	3	1	1	4	1	1	1	1	1	3
1	Beltha	1	847	2	1	4/10/2016	2	3	3	1	3	1	3	1	4	2	3	6	5	1	1	1	3	1	1	4	4	1	3	3	1	4
2	Emma	1	847	2	1	4/10/2016	3	3	1	1	1	1	1	1	2	1	1	5	1	1	1	1	1	1	1	2	1	1	1	1	1	2
3	Dalene	1	847	2	1	4/10/2016	3	4	1	1	1	1	2	1	3	3	3	5	1	1	1	1	2	1	1	3	1	1	1	1	1	4
4	Martie	1	847	2	1	4/10/2016	2	6	1	1	1	2	1	3	4	2	5	4	2	1	1	3	1	3	1	3	1	1	1	2	2	4
5	Rolene	1	847	2	1	4/10/2016	4	3	1	1	1	1	1	3	4	4	4	6	1	1	1	1	2	3	1	4	1	1	1	3	1	4
6	Thabang	1	847	2	1	4/10/2016	5	4	1	1	1	1	1	4	2	5	3	6	1	1	1	1	1	4	1	2	1	1	1	4	3	3
7	Bettie	1	847	2	1	4/10/2016	3	2	1	1	1	1	2	1	2	3	4	6	1	1	1	1	1	2	1	2	1	1	1	2	1	2
8	Ria	1	847	2	1	4/10/2016	4	5	1	1	1	1	2	1	4	3	4	5	1	1	1	1	2	1	1	4	1	1	1	1	1	3
9	Tillie	1	847	2	1	4/10/2016	3	6	1	1	1	1	2	1	5	3	3	5	1	1	1	1	2	2	1	5	1	1	1	2	1	4
10	Valerie	1	847	2	1	4/10/2016	3	5	1	1	1	1	1	1	4	3	5	5	1	1	1	1	2	1	1	4	1	1	1	1	1	3
1	Beltha	1	629	3	4	5/10/2016	2	2	4	1	5	1	3	2	4	2	3	5	3	1	4	1	3	2	1	4	4	1	4	2	2	4
2	Emma	1	629	3	4	5/10/2016	1	3	1	1	1	1	1	1	2	1	1	5	1	1	1	1	1	1	2	2	1	1	1	1	1	2
3	Dalene	1	629	3	4	5/10/2016	3	5	1	1	2	1	2	1	3	3	2	2	1	1	1	1	2	1	1	4	1	1	1	1	1	4
4	Martie	1	629	3	4	5/10/2016	2	5	1	1	2	2	2	3	4	2	5	3	1	1	2	2	1	3	1	4	2	1	2	3	2	4
5	Rolene	1	629	3	4	5/10/2016	3	4	1	1	1	1	2	3	4	2	4	6	1	1	1	1	1	3	1	4	1	1	1	3	1	3
6	Thabang	1	629	3	4	5/10/2016	5	3	1	1	1	1	3	4	2	4	3	7	1	1	1	1	2	4	1	2	1	1	1	4	1	3
7	Bettie	1	629	3	4	5/10/2016	2	2	3	1	1	1	2	1	2	1	2	5	4	1	2	1	1	2	2	2	3	1	1	2	1	2
8	Ria	1	629	3	4	5/10/2016	4	5	1	1	1	1	3	1	4	3	4	5	1	1	1	1	2	1	1	4	1	1	1	1	1	3
9	Tillie	1	629	3	4	5/10/2016	4	5	1	1	1	1	2	1	5	4	5	4	1	1	1	1	2	1	1	3	1	1	1	1	1	3
10	Valerie	1	629	3	4	5/10/2016	5	6	1	1	1	1	2	1	4	4	3	6	1	1	1	1	1	1	3	3	1	1	1	1	1	4
1	Beltha	1	659	4	4	6/10/2016	3	4	5	1	3	1	3	2	3	3	4	4	5	1	3	1	4	1	1	4	4	1	3	2	1	3
2	Emma	1	659	4	4	6/10/2016	3	3	1	1	1	1	1	1	1	2	2	5	1	1	1	1	2	1	1	1	1	1	1	1	1	1
3	Dalene	1	659	4	4	6/10/2016	3	4	1	1	1	1	2	1	3	3	3	5	1	1	1	1	2	1	1	3	1	1	1	1	1	4
4	Martie	1	659	4	4	6/10/2016	4	5	2	1	1	2	2	2	4	2	3	5	2	1	2	2	2	3	1	3	2	1	2	3	2	4
5	Rolene	1	659	4	4	6/10/2016	3	4	1	1	1	1	1	3	4	3	4	5	1	1	1	1	1	3	1	3	1	1	1	2	1	3
6	Thabang	1	659	4	4	6/10/2016	5	3	1	1	1	1	1	4	2	4	2	7	1	1	1	1	1	4	1	2	1	1	1	4	1	3
7	Bettie	1	659	4	4	6/10/2016	2	4	1	1	1	1	2	2	1	2	3	6	1	1	1	1	2	2	1	2	1	1	1	2	1	2
8	Ria	1	659	4	4	6/10/2016	3	5	1	1	1	1	3	1	4	3	4	5	1	1	1	1	2	1	1	4	1	1	1	1	1	3
9	Tillie	1	659	4	4	6/10/2016	3	5	1	1	1	1	2	2	5	4	4	5	1	1	1	1	2	2	1	4	1	1	1	2	1	3
10	Valerie	1	659	4	4	6/10/2016	5	4	1	1	1	1	2	1	4	4	2	6	1	1	1	1	2	1	1	3	1	1	1	1	1	3
1	Beltha	2	918	1	6	3/10/2016	2	2	4	1	4	1	3	1	3	2	2	2	5	1	4	1	4	2	1	4	4	1	4	1	1	4
2	Emma	2	918	1	6	3/10/2016	2	2	1	1	1	1	5	1	2	2	2	4	1	1	1	1	4	1	1	2	1	1	1	1	1	2
3	Dalene	2	918	1	6	3/10/2016	3	4	2	1	1	1	4	1	2	3	4	2	2	1	1	1	3	2	1	2	2	1	1	1	1	1
4	Martie	2	918	1	6	3/10/2016	4	2	1	1	2	3	4	2	4	3	1	1	2	1	3	2	4	3	1	4	1	1	2	2	2	4
5	Rolene	2	918	1	6	3/10/2016	4	3	1	1	1	1	5	3	3	4	2	4	1	1	1	1	5	3	1	2	1	1	1	2	1	3
6	Thabang	2	918	1	6	3/10/2016	5	4	1	1	1	1	7	3	2	5	4	6	1	1	1	1	7	1	1	2	1	1	1	1	1	2
7	Bettie	2	918	1	6	3/10/2016	2	3	2	1	2	1	1	1	1	2	3	4	2	1	2	1	2	1	1	1	3	1	2	1	1	1
8	Ria	2	918	1	6	3/10/2016	3	3	1	1	1	1	6	3	4	4	3	3	1	1	1	3	5	3	1	3	1	1	1	3	2	4
9	Tillie	2	918	1	6	3/10/2016	3	1	3	1	4	1	4	3	3	2	1	2	3	1	4	1	4	2	2	3	2	1	2	2	1	3
10	Valerie	2	918	1	6	3/10/2016	4	1	1	1	1	5	3	4	2	3	2	3	1	1	1	2	5	4	1	2	1	1	1	3	1	3
1	Beltha	2	829	2	3	4/10/2016	2	2	5	1	5	1	4	1	4	2	2	2	5	1	6	1	3	1	2	5	4	1	5	2	1	4
2	Emma	2	829	2	3	4/10/2016	1	2	2	1	1	1	5	1	3	1	1	4	2	1	1	1	5	1	1	2	1	1	1	1	1	2
3	Dalene	2	829	2	3	4/10/2016	2	3	3	1	3	1	2	2	2	3	2	2	1	1	3	1	3	4	1	1	4	1	2	2	1	4
4	Martie	2	829	2	3	4/10/2016	4	2	1	1	3	1	3	2	4	3	1	1	3	1	3	1	4	3	2	4	3	1	3	2	1	5
5	Rolene	2	829	2	3	4/10/2016	4	2	1	1	1	1	6	3	4	3	2	5	1	1	1	1	5	3	1	3	1	1	1	2	1	4
6	Thabang	2	829	2	3	4/10/2016	5	5	1	1	1	1	7	3	2	4	4	6	1	1	1	1	6	1	1	2	1	1	1	4	1	2
7	Bettie	2	829	2	3	4/10/2016	1	3	2	1	1	2	5	1	2	1	3	4	1	1	2	1	5	2	1	2	1	1	1	2	1	2
8	Ria	2	829	2	3	4/10/2016	3	3	1	1	1	1	6	3	4	4	3	3	1	1	1	3	5	3	1	3	1	1	1	3	2	4
9	Tillie	2	829	2	3	4/10/2016	5	3	1	1	1	1	6	3	3	4	3	2	1	1	1	1	5	4	1	3	1	1	1	3	1	3
10	Valerie	2	829	2	3	4/10/2016	4	2	1	1	1	1	4	2	3	4	3	2	1	1	1	1	5	1	3	3	1	1	1	1	1	4
1	Beltha	2	178	3	1	5/10/2016	2	3	5	1	4	1	3	1	2	3	3	2	4	1	5	1	3	2	1	3	4	1	4	1	1	3
2	Emma	2	178	3	1	5/10/2016	3	5	1	1	1	1	5	1	1	2	2	3	1	1	1	1	5	1	1	1	1	1	1	1	1	1
3	Dalene	2	178	3	1	5/10/2016	3	4	1	1	1	1	1	1	3	3	3	5	1	1	1	1	2	1	1	3	1	1	1	1	1	4
4	Martie	2	178	3	1	5/10/2016	4	1	1	1	3	2	4	2	4	2	1	1	2	1	3	2	4	3	1	3	1	1	3	2	1	4
5	Rolene	2	178	3	1	5/10/2016	3	4	1	1	1	1	4	3	3	3	4	5	1	1	1	1	5	3	1	3	1	1	1	3	1	3
6	Thabang	2	178	3	1	5/10/2016	5	4	1	1	1	1	6	4	2	5	4	6	1	1	1	1	7	3	1	2	1	1	1	5	1	2
7	Bettie	2	178	3	1	5/10/2016	2	2	1	1	1	1	5	1	1	2	2	5	1	1	1	1	4	2	1	2	1	1	1	2	1	2
8	Ria	2	178	3	1	5/10/2016	3	3	1	1	1	1	6	3	4	4	3	3	1	1	1	3	5	3	1	3	1	1	1	3	2	4
9	Tillie	2	178	3	1	5/10/2016	5	3	1	1	1	1	6	3	3	5	3	2	1	1	1	1	5	4	1	3	1	1	1	3	1	4
10	Valerie	2	178	3	1	5/10/2016	3	4	1	1	1	1	5	3	3	4	4	6	1	1	1	1	5	3	2	3	1	1	1	3	1	3
1	Beltha	2	900	4	2	6/10/2016	2	3	5	1	4	1	3	2	2	2	3	3	4	1	5	1	3	2	2	3	4	1	4	2	1	3
2	Emma	2	900	4	2	6/10/2016	2	2	1	1	1	1	5	1	1	2	1	4	1	1	1	1	5	1	1	1	1	1	1	1	1	1
3	Dalene	2	900	4	2	6/10/2016	2	4	1	1	2	1	3	1	2	3	4	3	1	1	1	1	4	1	1	2	1	1	1	1	1	3
4	Martie	2	900	4	2	6/10/2016	3	1	2	1	2	3	5	3	4	2	1	1	1	1	2	3	5	3	2	3	1	1	2	4	3	4
5	Rolene	2	900	4	2	6/10/2016	3	3	1	1	1	1	5	3	3	4	3	4	1	1	1	1	5	3	1	3	1	1	1	3	1	3
6	Thabang	2	900	4	2	6/10/2016	5	4	1	1	1	1	6	4	2	5	4	7	1	1	1	1	6	4	1	2	1	1	1	4	1	3
7	Bettie	2	900	4	2	6/10/2016	2	3	1	1	1	1	5	1	2	1	3	5	1	1	1	1	5	2	1	2	1	1	1	2	1	2
8	Ria	2	900	4	2	6/10/2016	3	3	1	1	1	1	6	3	4	4	3	3	1	1	1	3	5	3	1	3	1	1	1	3	2	4
9	Tillie	2	900	4	2	6/10/2016	5	3	1	1	1	1	6	3	3	4	3	3	1	1	1	1	5	3	1	3	1	1	1	3	1	4
10	Valerie	2	900	4	2	6/10/2016	3	1	1	1	1	1	6	4	3	3	1	5	1	1	1	1	5	4	3	3	1	1	1	4	1	4
1	Beltha	3	605	1	7	3/10/2016	1	1	1	1	4	2	2	2	5	1	1	1	4	1	5	1	1	3	2	5	3	1	5	2	2	5
2	Emma	3	605	1	7	3/10/2016	1	1	4	1	3	1	1	1	4	1	1	1	5	1	3	1	1	2	1	3	3	1	3	1	1	4
3	Dalene	3	605	1	7	3/10/2016	1	1	2	3	4	2	1	1	6	1	1	1	3	3	4	2	1	2	3	4	2	2	4	1	3	5
4	Martie	3	605	1	7	3/10/2016	3	1	3	1	3	2	1	2	5	3	1	1	3	1	3	1	1	2	1	5	3	1	3	2	1	5
5	Rolene	3	605	1	7	3/10/2016	1	1	4	1	4	2	1	1	5	1	1	1	5	1	4	2	1	1	3	4	4	1	3	1	2	4
6	Thabang	3	605	1	7	3/10/2016	1	1	7	1	4	1	1	1	4	1	1	1	6	1	5	1	1	1	1	2	6	1	5	1	1	3
7	Bettie	3	605	1	7	3/10/2016	2	1	1	1	4	1	1	1	2	1	1	1	3	1	4	1	1	1	1	2	2	1	4	1	1	2
8	Ria	3	605	1	7	3/10/2016	1	1	5	1	4	2	1	1	5	1	1	1	5	1	4	3	1	1	1	5	4	1	3	1	2	5
9	Tillie	3	605	1	7	3/10/2016	1	1	4	1	4	3	1	1	5	1	1	1	6	1	5	2	1	2	3	4	5	1	4	2	2	4
10	Valerie	3	605	1	7	3/10/2016	1	1	2	6	2	1	1	1	4	1	1	1	2	6	2	1	1	1	4	5	2	5	2	1	1	5
1	Beltha	3	388	2	5	4/10/2016	2	1	5	1	5	2	2	1	4	1	1	2	4	3	6	1	1	2	3	5	4	2	6	1	2	5
2	Emma	3	388	2	5	4/10/2016	1	1	5	1	4	1	1	1	3	1	1	1	5	1	5	1	1	1	3	4	3	1	3	1	1	4
3	Dalene	3	388	2	5	4/10/2016	1	1	4	3	3	4	1	1	7	1	1	1	4	3	3	3	1	1	3	6	3	3	3	2	3	6
4	Martie	3	388	2	5	4/10/2016	2	4	3	1	2	2	1	2	5	2	3	3	3	1	2	2	1	2	2	4	3	1	2	2	1	5
5	Rolene	3	388	2	5	4/10/2016	2	1	4	1	3	2	1	1	4	1	1	1	5	1	3	1	1	1	3	3	4	1	3	1	1	4
6	Thabang	3	388	2	5	4/10/2016	1	1	7	2	6	4	1	1	5	1	1	1	7	2	6	3	1	1	3	5	6	4	6	1	1	5
7	Bettie	3	388	2	5	4/10/2016	1	1	5	2	4	2	1	1	2	1	1	1	5	2	4	2	1	1	2	2	5	2	4	1	1	3
8	Ria	3	388	2	5	4/10/2016	1	1	5	1	4	2	1	1	5	1	1	1	5	1	4	3	1	1	1	5	4	1	3	1	2	6
9	Tillie	3	388	2	5	4/10/2016	1	1	5	1	4	3	1	2	4	1	1	1	6	1	5	2	1	2	2	4	5	1	4	2	2	4
10	Valerie	3	388	2	5	4/10/2016	1	1	6	1	3	1	1	1	6	1	1	1	4	1	5	1	1	1	6	6	2	1	6	1	1	5
1	Beltha	3	277	3	3	5/10/2016	1	1	3	2	6	1	3	2	4	1	1	2	3	1	6	1	2	2	2	4	2	1	5	2	1	4
2	Emma	3	277	3	3	5/10/2016	1	1	4	1	4	1	1	3	3	1	1	1	5	1	5	1	1	1	3	3	4	1	4	1	1	3
3	Dalene	3	277	3	3	5/10/2016	1	1	1	5	4	4	1	1	6	1	1	1	1	5	4	4	1	1	3	5	2	5	4	1	3	6
4	Martie	3	277	3	3	5/10/2016	3	1	4	2	3	2	1	3	5	3	1	1	4	1	3	2	2	3	2	5	4	1	3	3	2	6
5	Rolene	3	277	3	3	5/10/2016	1	1	5	5	4	2	1	1	6	1	1	1	6	6	4	2	1	1	4	5	5	1	4	1	2	4
6	Thabang	3	277	3	3	5/10/2016	1	1	6	1	6	4	1	1	4	1	1	1	7	1	6	4	1	1	2	4	5	1	6	1	3	4
7	Bettie	3	277	3	3	5/10/2016	1	1	5	6	2	1	1	1	2	1	1	1	6	1	2	1	1	1	2	2	6	1	2	1	1	2
8	Ria	3	277	3	3	5/10/2016	1	1	5	1	4	2	1	1	5	1	1	1	5	1	3	3	1	1	1	5	4	1	3	1	2	5
9	Tillie	3	277	3	3	5/10/2016	1	1	5	1	4	3	1	2	5	1	1	1	6	1	4	2	1	2	2	4	5	1	4	2	2	4
10	Valerie	3	277	3	3	5/10/2016	1	1	5	1	5	1	1	3	5	1	1	1	6	1	5	1	1	2	5	5	5	1	5	2	1	5
1	Beltha	3	751	4	3	6/10/2016	2	2	4	1	6	1	2	3	4	1	2	3	4	1	6	1	2	1	2	5	3	1	5	1	1	4
2	Emma	3	751	4	3	6/10/2016	1	1	3	5	4	1	1	1	5	1	1	1	4	6	4	1	1	1	4	5	3	5	4	1	1	5
3	Dalene	3	751	4	3	6/10/2016	2	3	4	2	3	3	1	2	5	2	2	3	4	1	3	1	2	2	2	5	4	1	3	1	2	5
4	Martie	3	751	4	3	6/10/2016	3	1	4	1	3	2	3	2	5	2	1	1	3	1	3	2	4	2	3	4	3	1	3	2	2	5
5	Rolene	3	751	4	3	6/10/2016	1	1	5	1	3	2	1	1	4	1	1	1	5	1	4	2	1	1	3	4	4	1	3	1	1	4
6	Thabang	3	751	4	3	6/10/2016	1	1	7	1	6	4	1	1	3	1	1	1	6	1	6	3	1	1	1	4	6	1	6	1	1	5
7	Bettie	3	751	4	3	6/10/2016	1	1	3	1	6	2	1	1	3	1	1	1	3	1	5	2	1	1	2	3	3	1	5	1	2	3
8	Ria	3	751	4	3	6/10/2016	1	1	4	3	3	3	1	2	5	1	1	1	4	2	3	2	1	1	3	5	4	2	3	2	3	5
9	Tillie	3	751	4	3	6/10/2016	1	1	5	1	4	1	1	3	5	1	1	1	6	2	5	1	1	2	2	4	5	1	4	2	1	5
10	Valerie	3	751	4	3	6/10/2016	3	2	5	2	4	1	1	1	5	1	1	1	5	3	5	1	1	1	5	5	4	2	5	1	1	4
1	Beltha	4	498	1	1	3/10/2016	1	1	4	3	5	1	1	1	3	1	1	1	4	3	5	1	1	3	2	3	4	3	4	3	1	4
2	Emma	4	498	1	1	3/10/2016	1	1	5	3	4	1	1	1	5	1	1	1	4	4	4	1	1	1	3	5	3	3	3	1	1	6
3	Dalene	4	498	1	1	3/10/2016	1	1	1	5	4	2	1	1	6	1	1	1	2	6	5	2	1	1	3	7	1	4	3	1	3	5
4	Martie	4	498	1	1	3/10/2016	4	1	2	6	3	2	1	2	7	2	1	1	2	6	3	2	1	3	2	6	2	4	2	2	2	6
5	Rolene	4	498	1	1	3/10/2016	1	1	4	5	4	2	1	1	6	1	1	1	3	4	3	2	1	1	3	5	3	4	3	1	3	5
6	Thabang	4	498	1	1	3/10/2016	1	1	4	6	7	3	1	1	7	1	1	1	5	6	7	1	1	1	7	8	4	5	6	1	1	7
7	Bettie	4	498	1	1	3/10/2016	2	1	4	1	3	1	3	1	3	1	2	5	4	1	1	1	1	1	1	3	4	1	2	1	1	3
8	Ria	4	498	1	1	3/10/2016	1	1	3	4	3	2	1	2	5	1	1	1	2	3	2	1	1	2	2	5	3	3	3	2	2	5
9	Tillie	4	498	1	1	3/10/2016	1	1	2	5	2	2	1	1	6	1	1	1	3	6	3	2	1	2	3	4	2	4	1	1	1	6
10	Valerie	4	498	1	1	3/10/2016	1	1	2	1	6	1	1	1	6	1	1	1	2	1	6	1	1	1	5	6	1	1	5	1	1	6
1	Beltha	4	765	2	4	4/10/2016	1	1	5	6	4	2	1	1	5	1	2	2	5	6	5	3	2	3	3	5	4	5	5	2	2	5
2	Emma	4	765	2	4	4/10/2016	1	1	2	7	1	2	1	1	7	1	1	1	1	7	1	1	1	1	5	7	1	7	1	1	1	7
3	Dalene	4	765	2	4	4/10/2016	2	1	3	1	2	1	1	1	6	1	1	1	4	1	3	2	1	1	3	6	4	1	3	1	2	6
4	Martie	4	765	2	4	4/10/2016	3	1	3	6	3	4	1	3	7	3	1	1	3	6	3	3	1	2	2	6	2	4	3	2	2	6
5	Rolene	4	765	2	4	4/10/2016	1	1	2	5	2	2	1	1	5	1	1	1	2	6	3	3	1	1	4	5	2	5	2	1	2	6
6	Thabang	4	765	2	4	4/10/2016	1	1	4	6	5	2	1	1	6	1	1	1	4	6	5	3	1	1	5	7	5	6	5	2	1	6
7	Bettie	4	765	2	4	4/10/2016	1	1	4	5	4	1	1	1	4	1	1	1	4	5	4	3	1	1	3	4	3	5	3	1	2	4
8	Ria	4	765	2	4	4/10/2016	1	1	3	5	3	3	1	2	6	1	1	1	4	5	3	3	1	1	3	6	3	4	3	2	3	5
9	Tillie	4	765	2	4	4/10/2016	1	1	3	5	3	3	1	2	6	1	1	1	3	6	3	3	1	1	4	4	2	4	3	1	1	4
10	Valerie	4	765	2	4	4/10/2016	1	1	2	5	2	2	1	1	5	1	1	1	2	6	2	1	1	1	5	6	2	5	1	1	1	5
1	Beltha	4	744	3	6	5/10/2016	1	1	2	6	5	2	1	1	5	1	1	3	3	6	5	2	1	2	2	5	3	6	5	2	2	5
2	Emma	4	744	3	6	5/10/2016	1	1	3	6	3	1	1	1	6	1	1	1	3	6	4	1	1	1	4	6	3	6	4	1	1	6
3	Dalene	4	744	3	6	5/10/2016	1	1	1	6	4	4	1	1	7	1	1	1	1	6	3	3	1	1	3	7	1	5	5	1	4	6
4	Martie	4	744	3	6	5/10/2016	2	1	2	6	3	3	1	3	7	2	1	1	3	6	4	3	1	3	2	7	3	6	3	3	2	6
5	Rolene	4	744	3	6	5/10/2016	1	1	1	5	4	3	1	1	6	1	1	1	1	6	3	3	1	1	4	6	1	5	3	1	2	5
6	Thabang	4	744	3	6	5/10/2016	1	1	3	6	5	4	1	1	6	1	1	1	3	6	6	4	1	1	6	7	3	6	6	1	1	6
7	Bettie	4	744	3	6	5/10/2016	1	1	4	7	4	2	1	1	6	1	1	1	4	7	5	2	1	1	3	6	4	7	5	1	3	6
8	Ria	4	744	3	6	5/10/2016	1	1	2	6	2	4	1	1	6	1	1	1	1	5	2	4	1	1	1	6	1	4	2	1	3	6
9	Tillie	4	744	3	6	5/10/2016	1	1	2	5	2	3	1	2	5	1	1	1	3	5	3	3	1	2	3	4	2	4	3	2	1	6
10	Valerie	4	744	3	6	5/10/2016	1	1	1	7	2	1	1	1	5	1	1	1	1	6	3	3	1	1	5	6	1	5	1	1	1	6
1	Beltha	4	227	4	5	6/10/2016	1	1	3	6	5	2	1	2	5	1	1	3	3	6	4	2	1	2	2	5	3	6	3	2	2	4
2	Emma	4	227	4	5	6/10/2016	1	1	3	6	4	1	1	1	6	1	1	1	3	6	3	1	1	1	4	6	4	6	4	1	1	6
3	Dalene	4	227	4	5	6/10/2016	1	1	1	6	4	4	1	1	7	1	1	1	1	6	3	3	1	1	3	7	1	5	4	1	4	6
4	Martie	4	227	4	5	6/10/2016	3	1	2	6	2	2	1	2	7	2	1	1	3	6	2	2	1	3	2	7	2	5	2	2	2	6
5	Rolene	4	227	4	5	6/10/2016	1	1	3	5	3	2	1	1	5	1	1	1	3	6	3	1	1	1	4	5	3	5	3	1	2	1
6	Thabang	4	227	4	5	6/10/2016	1	1	4	6	5	1	1	1	6	1	1	1	4	5	5	3	1	1	5	7	5	6	5	1	1	6
7	Bettie	4	227	4	5	6/10/2016	1	1	3	6	2	2	1	1	5	1	1	1	4	6	3	2	1	1	3	6	4	6	3	1	2	6
8	Ria	4	227	4	5	6/10/2016	1	1	2	5	2	4	1	1	6	1	1	1	2	5	2	4	1	1	4	6	2	4	2	1	3	6
9	Tillie	4	227	4	5	6/10/2016	1	1	2	5	2	2	1	2	6	1	1	1	3	6	3	3	1	2	3	4	2	4	3	2	2	5
10	Valerie	4	227	4	5	6/10/2016	1	1	1	7	2	1	1	2	5	2	1	1	1	7	4	1	1	2	6	6	1	5	2	1	1	5
1	Beltha	5	167	1	2	3/10/2016	2	2	4	1	1	1	3	1	5	2	2	5	3	1	3	1	3	1	1	5	3	1	3	2	1	5
2	Emma	5	167	1	2	3/10/2016	1	3	1	1	4	1	2	1	2	1	1	3	4	1	4	1	2	1	1	2	4	1	4	1	1	2
3	Dalene	5	167	1	2	3/10/2016	3	4	2	1	1	1	3	1	4	2	3	4	3	1	2	1	2	1	2	4	2	1	1	1	1	5
4	Martie	5	167	1	2	3/10/2016	2	5	3	1	3	1	1	2	4	2	4	3	3	1	2	2	1	3	1	4	3	1	2	2	2	4
5	Rolene	5	167	1	2	3/10/2016	2	1	5	1	3	1	1	2	3	1	1	3	5	1	3	2	1	1	3	3	4	1	3	1	1	4
6	Thabang	5	167	1	2	3/10/2016	4	5	6	1	5	1	1	1	3	2	1	6	7	6	7	1	1	1	1	4	6	1	1	1	3	1
7	Bettie	5	167	1	2	3/10/2016	2	3	3	1	1	1	2	1	2	2	3	5	1	1	1	1	2	2	1	2	1	1	1	1	1	3
8	Ria	5	167	1	2	3/10/2016	1	3	4	1	3	1	2	1	4	2	2	4	4	1	3	1	1	2	2	4	4	1	3	2	1	4
9	Tillie	5	167	1	2	3/10/2016	3	4	4	1	4	1	2	2	4	2	3	3	4	1	4	2	1	2	2	5	4	1	4	2	1	4
10	Valerie	5	167	1	2	3/10/2016	3	5	1	1	1	1	1	1	5	2	4	5	1	1	4	1	1	1	4	4	1	1	3	1	1	4
1	Beltha	5	672	2	7	4/10/2016	2	3	3	1	2	1	4	1	4	2	3	2	4	1	5	1	3	2	2	4	4	1	4	3	1	4
2	Emma	5	672	2	7	4/10/2016	2	1	4	1	4	1	1	1	4	1	1	4	4	1	4	1	1	1	2	5	3	1	4	1	1	5
3	Dalene	5	672	2	7	4/10/2016	2	3	4	1	2	2	2	1	4	2	2	3	3	1	3	1	2	2	2	4	4	1	3	2	2	5
4	Martie	5	672	2	7	4/10/2016	2	4	3	1	2	2	2	1	5	2	4	3	3	1	2	1	2	2	2	4	3	1	2	1	1	4
5	Rolene	5	672	2	7	4/10/2016	3	3	4	1	2	1	1	2	4	3	3	5	5	1	3	1	1	2	3	3	4	1	2	1	1	4
6	Thabang	5	672	2	7	4/10/2016	5	4	1	1	5	3	4	1	4	1	1	6	7	1	6	3	2	1	2	3	5	1	6	1	3	4
7	Bettie	5	672	2	7	4/10/2016	2	2	4	1	3	1	2	1	2	1	1	5	3	1	2	1	1	2	1	2	4	1	3	1	1	2
8	Ria	5	672	2	7	4/10/2016	2	3	4	1	3	1	2	1	5	2	2	3	4	1	4	1	1	2	2	4	4	1	4	2	2	4
9	Tillie	5	672	2	7	4/10/2016	3	5	4	1	4	1	1	2	5	2	3	4	4	1	5	1	1	2	2	4	4	1	4	2	1	4
10	Valerie	5	672	2	7	4/10/2016	4	6	1	1	1	1	1	1	5	1	4	4	1	1	5	1	1	1	4	4	1	1	4	1	1	5
1	Beltha	5	394	3	2	5/10/2016	2	3	4	1	5	1	2	1	4	2	3	3	4	1	5	1	2	1	1	4	3	1	4	2	1	3
2	Emma	5	394	3	2	5/10/2016	2	1	5	1	3	1	1	1	3	1	1	4	4	1	3	1	1	1	1	3	3	1	3	1	1	1
3	Dalene	5	394	3	2	5/10/2016	2	1	3	1	2	1	1	1	5	1	1	1	5	1	3	1	1	1	3	6	4	1	3	1	2	5
4	Martie	5	394	3	2	5/10/2016	4	2	5	1	3	2	1	3	5	3	1	2	5	1	4	3	1	3	2	4	4	1	3	2	1	5
5	Rolene	5	394	3	2	5/10/2016	3	2	5	1	3	1	2	2	4	3	3	4	5	1	3	1	2	2	3	4	4	1	3	2	1	3
6	Thabang	5	394	3	2	5/10/2016	4	4	3	1	3	1	1	3	4	2	2	5	6	1	6	1	1	4	1	4	5	1	6	1	1	4
7	Bettie	5	394	3	2	5/10/2016	2	2	5	1	1	1	1	1	2	2	2	5	5	1	1	1	2	1	1	2	1	1	1	2	1	2
8	Ria	5	394	3	2	5/10/2016	2	2	4	1	2	1	4	2	4	2	2	2	4	2	3	3	2	2	3	3	3	1	3	2	3	5
9	Tillie	5	394	3	2	5/10/2016	3	1	3	1	4	1	4	3	4	2	1	2	4	1	5	1	5	2	2	4	4	1	4	2	1	3
10	Valerie	5	394	3	2	5/10/2016	3	2	2	3	3	1	3	1	4	1	1	1	3	4	4	1	5	1	4	4	3	3	3	1	1	4
1	Beltha	5	512	4	6	6/10/2016	1	1	2	1	6	2	1	2	5	1	1	4	3	1	6	2	2	2	3	5	2	1	5	3	2	5
2	Emma	5	512	4	6	6/10/2016	2	1	4	1	4	1	1	1	3	2	1	4	4	1	4	1	1	1	2	4	4	1	4	1	1	4
3	Dalene	5	512	4	6	6/10/2016	2	3	3	1	2	2	3	2	4	2	2	4	3	1	3	1	2	2	3	5	4	1	2	2	3	4
4	Martie	5	512	4	6	6/10/2016	3	2	3	1	3	2	1	3	5	2	3	4	4	1	3	2	2	3	2	4	3	1	2	3	2	5
5	Rolene	5	512	4	6	6/10/2016	3	3	5	1	2	1	1	1	4	2	3	5	5	1	3	1	1	1	2	4	4	1	3	2	1	3
6	Thabang	5	512	4	6	6/10/2016	5	3	4	1	2	4	1	1	4	3	2	6	5	4	5	3	1	1	1	3	6	1	5	1	3	3
7	Bettie	5	512	4	6	6/10/2016	1	1	3	1	5	2	1	1	3	1	1	5	4	1	5	2	1	1	2	3	4	1	4	1	2	3
8	Ria	5	512	4	6	6/10/2016	2	3	5	1	3	1	2	1	5	2	3	4	4	1	3	1	1	2	2	4	4	1	3	2	2	4
9	Tillie	5	512	4	6	6/10/2016	3	5	5	1	4	1	1	2	5	2	3	4	5	1	4	1	1	2	3	4	4	1	4	2	1	4
10	Valerie	5	512	4	6	6/10/2016	2	1	4	1	4	1	1	2	5	1	1	1	4	1	4	1	1	1	5	4	3	1	3	1	1	4
1	Beltha	6	426	1	4	3/10/2016	1	1	3	2	4	2	1	1	5	1	1	1	4	2	5	1	1	3	2	5	3	1	4	2	1	5
2	Emma	6	426	1	4	3/10/2016	1	2	2	1	2	1	4	1	4	1	2	4	4	1	4	1	4	1	1	4	3	1	4	1	1	3
3	Dalene	6	426	1	4	3/10/2016	3	5	1	1	2	1	4	2	2	3	4	3	1	1	1	1	3	1	1	2	1	1	1	1	1	4
4	Martie	6	426	1	4	3/10/2016	4	2	2	1	3	3	3	2	4	3	1	1	3	1	3	2	3	2	1	3	4	1	3	2	2	4
5	Rolene	6	426	1	4	3/10/2016	3	2	3	1	1	1	5	1	4	3	2	4	4	1	2	1	5	2	2	4	3	1	2	1	1	4
6	Thabang	6	426	1	4	3/10/2016	6	5	4	1	1	1	6	1	3	4	3	6	3	1	4	1	5	1	1	3	4	1	4	1	1	4
7	Bettie	6	426	1	4	3/10/2016	2	2	2	1	2	1	3	1	2	1	1	4	4	1	4	1	2	1	2	2	3	1	4	1	1	2
8	Ria	6	426	1	4	3/10/2016	3	3	1	1	1	1	5	3	4	4	3	3	1	1	1	3	5	3	1	3	1	1	1	3	2	4
9	Tillie	6	426	1	4	3/10/2016	4	2	1	1	1	1	5	3	3	4	3	2	1	1	1	1	5	3	1	3	1	1	1	3	1	4
10	Valerie	6	426	1	4	3/10/2016	3	5	1	1	1	1	1	2	1	4	3	6	1	1	2	1	5	1	3	4	1	1	3	1	1	5
1	Beltha	6	366	2	2	4/10/2016	1	1	2	1	6	1	1	2	5	1	1	2	4	1	6	1	3	2	1	5	4	1	5	2	1	5
2	Emma	6	366	2	2	4/10/2016	1	1	5	1	3	1	1	2	4	1	1	1	4	1	5	1	1	2	2	4	5	1	4	1	1	4
3	Dalene	6	366	2	2	4/10/2016	3	4	1	1	2	1	4	2	2	3	3	3	2	1	1	1	4	1	1	2	1	1	1	1	1	5
4	Martie	6	366	2	2	4/10/2016	3	1	5	1	3	1	4	2	5	3	1	1	4	1	3	1	4	3	2	4	5	1	3	2	1	5
5	Rolene	6	366	2	2	4/10/2016	3	3	5	1	3	1	4	3	5	4	2	5	5	1	3	2	4	3	3	4	4	1	2	2	1	4
6	Thabang	6	366	2	2	4/10/2016	4	3	6	1	4	1	4	1	4	4	3	6	5	1	4	1	2	1	1	4	5	1	1	1	1	4
7	Bettie	6	366	2	2	4/10/2016	2	1	3	1	3	1	2	1	3	1	2	5	4	1	3	1	2	2	1	3	2	1	2	1	1	3
8	Ria	6	366	2	2	4/10/2016	2	2	4	1	2	1	5	2	4	2	1	2	4	1	3	4	2	2	3	3	3	1	3	2	3	5
9	Tillie	6	366	2	2	4/10/2016	3	1	3	1	5	1	5	3	4	3	1	2	4	1	5	1	5	3	2	4	4	1	4	2	1	3
10	Valerie	6	366	2	2	4/10/2016	3	1	1	2	6	1	3	1	4	3	1	1	1	2	6	1	1	1	4	3	1	1	5	1	1	4
1	Beltha	6	306	3	5	5/10/2016	2	2	4	1	5	1	2	2	4	2	2	4	4	1	5	1	2	1	1	4	4	1	5	1	1	4
2	Emma	6	306	3	5	5/10/2016	2	2	4	1	4	1	4	1	2	1	1	4	5	1	5	1	4	1	2	4	4	1	5	1	1	3
3	Dalene	6	306	3	5	5/10/2016	2	3	3	1	3	1	2	2	4	2	2	3	3	1	2	1	2	1	1	4	2	1	2	1	1	5
4	Martie	6	306	3	5	5/10/2016	5	1	4	1	3	2	4	2	5	3	1	2	4	1	3	2	3	2	2	4	4	1	3	2	2	4
5	Rolene	6	306	3	5	5/10/2016	3	3	4	1	3	1	1	3	4	2	3	5	5	1	3	1	1	1	4	4	4	1	3	1	1	4
6	Thabang	6	306	3	5	5/10/2016	5	4	1	1	1	4	5	4	3	4	3	7	3	1	5	4	4	4	1	3	1	1	1	1	1	4
7	Bettie	6	306	3	5	5/10/2016	1	1	3	1	5	1	1	1	2	1	1	6	3	1	5	1	1	1	1	2	3	1	5	1	1	2
8	Ria	6	306	3	5	5/10/2016	2	2	3	1	2	1	4	2	4	2	2	3	4	1	4	3	3	2	3	3	3	1	3	2	3	5
9	Tillie	6	306	3	5	5/10/2016	3	3	4	1	4	1	3	2	3	2	3	4	4	1	5	1	2	2	3	4	4	1	4	2	1	5
10	Valerie	6	306	3	5	5/10/2016	3	4	2	4	4	1	1	1	4	2	3	4	4	3	4	1	2	1	4	5	1	4	4	1	1	4
1	Beltha	6	637	4	1	6/10/2016	2	2	4	1	6	1	2	2	4	2	2	3	4	1	6	1	2	2	1	4	3	1	5	2	1	4
2	Emma	6	637	4	1	6/10/2016	2	1	4	1	3	1	5	1	3	1	1	3	4	1	4	1	4	1	2	4	3	1	4	1	1	4
3	Dalene	6	637	4	1	6/10/2016	2	3	4	1	2	1	3	2	4	2	2	3	3	1	3	1	2	2	2	4	3	1	4	1	1	5
4	Martie	6	637	4	1	6/10/2016	3	2	4	1	2	1	1	2	4	2	1	1	5	1	3	2	1	3	1	4	3	1	2	3	2	4
5	Rolene	6	637	4	1	6/10/2016	2	3	5	1	3	1	1	2	4	3	3	4	5	1	3	1	1	1	2	4	4	1	3	1	1	4
6	Thabang	6	637	4	1	6/10/2016	4	3	5	1	4	3	2	3	3	2	1	6	5	1	4	3	2	3	1	3	5	1	5	1	3	4
7	Bettie	6	637	4	1	6/10/2016	2	1	5	1	1	1	2	1	2	1	1	7	5	1	2	1	1	1	1	2	5	1	2	2	1	2
8	Ria	6	637	4	1	6/10/2016	1	2	4	1	3	2	2	1	4	1	2	2	4	1	3	3	2	3	1	4	4	1	3	1	2	5
9	Tillie	6	637	4	1	6/10/2016	3	3	4	1	4	1	3	2	5	3	3	3	4	1	4	1	2	2	2	4	4	1	4	2	1	5
10	Valerie	6	637	4	1	6/10/2016	3	4	2	1	1	1	3	2	3	4	4	2	1	1	2	1	5	2	3	3	1	1	2	3	1	3
1	Beltha	7	915	1	3	3/10/2016	1	1	4	4	2	1	1	1	5	1	1	2	4	5	3	1	2	1	2	5	3	4	3	2	1	5
2	Emma	7	915	1	3	3/10/2016	1	1	3	5	2	2	1	2	6	1	1	1	2	6	2	1	1	2	2	5	2	5	2	2	1	5
3	Dalene	7	915	1	3	3/10/2016	3	2	3	1	2	1	2	1	5	2	1	3	3	1	2	1	1	1	3	6	2	1	3	1	1	5
4	Martie	7	915	1	3	3/10/2016	3	1	4	4	2	2	1	3	6	3	1	1	4	4	3	2	1	2	1	6	3	2	2	3	2	5
5	Rolene	7	915	1	3	3/10/2016	1	1	2	5	3	3	1	1	6	1	1	1	3	6	4	2	1	1	4	5	3	5	4	1	2	5
6	Thabang	7	915	1	3	3/10/2016	1	1	6	2	7	1	3	1	5	1	1	1	6	4	7	1	3	1	6	7	1	2	6	1	1	6
7	Bettie	7	915	1	3	3/10/2016	1	1	4	4	4	1	1	1	5	1	1	1	4	5	4	1	1	1	3	5	3	5	3	1	1	6
8	Ria	7	915	1	3	3/10/2016	1	1	4	5	3	3	3	2	6	1	1	1	4	5	3	3	3	1	3	6	4	4	3	2	2	5
9	Tillie	7	915	1	3	3/10/2016	1	1	4	6	2	2	1	2	5	1	1	1	3	6	2	3	2	2	3	6	3	4	2	1	2	6
10	Valerie	7	915	1	3	3/10/2016	1	4	2	2	2	1	1	1	5	1	2	3	1	1	4	1	1	1	4	4	1	1	4	1	1	4
1	Beltha	7	174	2	6	4/10/2016	1	1	4	6	5	1	1	2	5	1	1	4	4	6	5	2	2	2	1	5	4	5	5	2	1	5
2	Emma	7	174	2	6	4/10/2016	1	1	4	4	4	1	1	1	5	1	1	1	4	5	4	1	1	1	4	6	3	4	3	1	1	5
3	Dalene	7	174	2	6	4/10/2016	1	1	4	4	4	5	1	1	7	1	1	1	5	5	4	4	1	1	3	6	1	5	4	1	4	6
4	Martie	7	174	2	6	4/10/2016	2	1	3	5	2	1	1	2	5	2	1	1	3	4	2	1	1	2	2	5	3	4	2	2	1	5
5	Rolene	7	174	2	6	4/10/2016	1	1	3	4	4	2	1	1	5	1	1	1	4	5	3	2	1	1	4	5	3	4	3	1	2	5
6	Thabang	7	174	2	6	4/10/2016	1	1	5	6	6	4	1	1	6	1	1	1	5	6	6	4	1	1	5	7	6	6	5	1	1	6
7	Bettie	7	174	2	6	4/10/2016	1	1	4	5	3	2	1	1	4	1	1	1	4	5	4	2	1	1	3	4	4	5	4	1	2	5
8	Ria	7	174	2	6	4/10/2016	1	1	4	5	3	3	1	1	5	1	1	1	4	5	3	3	1	1	3	6	4	4	3	1	3	5
9	Tillie	7	174	2	6	4/10/2016	1	1	3	5	3	3	1	2	5	1	1	1	4	5	3	2	1	2	3	4	4	5	3	2	2	5
10	Valerie	7	174	2	6	4/10/2016	1	1	2	5	5	1	1	1	5	1	1	1	1	5	6	1	1	1	5	4	1	4	5	1	1	5
1	Beltha	7	430	3	7	5/10/2016	1	1	3	6	4	1	2	2	5	1	1	5	3	5	4	1	2	2	2	5	3	5	4	2	2	5
2	Emma	7	430	3	7	5/10/2016	1	1	4	5	4	1	1	1	6	1	1	1	4	6	5	1	1	1	4	6	5	6	5	1	1	5
3	Dalene	7	430	3	7	5/10/2016	2	2	3	4	3	3	1	2	5	3	1	3	3	2	3	2	2	1	3	4	3	2	3	1	3	5
4	Martie	7	430	3	7	5/10/2016	3	1	4	6	2	2	2	3	5	3	2	2	4	5	3	2	3	3	2	5	3	4	3	3	3	4
5	Rolene	7	430	3	7	5/10/2016	1	1	4	5	3	2	1	1	5	1	1	1	5	5	3	2	1	1	4	5	4	4	3	1	1	4
6	Thabang	7	430	3	7	5/10/2016	1	1	6	5	6	3	1	1	6	1	1	1	6	5	6	4	1	1	5	6	6	5	6	1	4	5
7	Bettie	7	430	3	7	5/10/2016	1	1	5	6	5	2	1	1	5	1	1	1	5	6	5	2	1	1	4	5	5	6	5	1	2	5
8	Ria	7	430	3	7	5/10/2016	1	1	4	5	3	3	1	2	6	1	1	1	4	5	3	3	1	1	3	6	4	4	3	2	3	5
9	Tillie	7	430	3	7	5/10/2016	1	1	5	5	4	3	1	2	5	1	1	1	3	6	4	3	1	2	3	5	4	5	3	2	2	5
10	Valerie	7	430	3	7	5/10/2016	2	1	4	2	4	1	1	1	6	1	1	1	4	2	5	1	1	1	5	5	5	1	5	1	1	5
1	Beltha	7	676	4	7	6/10/2016	1	1	3	6	5	2	1	2	5	1	1	4	5	7	6	2	1	1	3	5	3	6	5	1	2	5
2	Emma	7	676	4	7	6/10/2016	1	1	5	1	4	1	1	1	5	1	1	1	5	5	5	1	1	1	4	5	4	4	4	1	1	5
3	Dalene	7	676	4	7	6/10/2016	1	1	4	7	1	4	1	1	7	1	1	1	4	6	3	3	1	1	3	7	3	5	4	1	4	5
4	Martie	7	676	4	7	6/10/2016	3	1	4	6	3	2	2	3	5	2	1	1	4	6	3	2	2	3	2	5	4	5	3	2	2	6
5	Rolene	7	676	4	7	6/10/2016	1	1	5	5	3	2	1	1	4	1	1	1	5	5	3	2	1	1	4	4	4	4	3	1	1	4
6	Thabang	7	676	4	7	6/10/2016	1	1	5	6	5	4	1	1	5	1	1	1	6	7	6	4	1	1	4	5	6	6	5	1	4	5
7	Bettie	7	676	4	7	6/10/2016	1	1	4	6	3	2	1	1	4	1	1	1	4	5	3	2	1	1	3	4	4	5	3	1	2	4
8	Ria	7	676	4	7	6/10/2016	1	1	4	5	3	3	1	2	6	1	1	1	4	5	3	3	1	1	3	6	4	4	3	2	3	5
9	Tillie	7	676	4	7	6/10/2016	1	1	4	6	3	3	1	2	6	1	1	1	4	5	4	3	1	2	3	6	4	5	3	2	2	6
10	Valerie	7	676	4	7	6/10/2016	2	1	4	6	2	1	1	2	6	1	1	1	4	5	5	1	1	1	5	5	4	4	5	2	2	5

## Sheet: Colour Evaluation
SENSORY RESULTS - Florance PHD- TEE PROJECT			Not	Hint	Slight				Weak	Moderate	High			SCALE				Very High	Extremely
Date:	26 September - 7 October 2016		1	2	3				4	5	6							7	8
Days:	4 days training and 4 days tasting
Pannellists:	10 members
Sessions:	4 sessions, 7 samples
			1			2			3			4			5			6			7
Panellist No.	Panellist Name	Date of evaluating	BROWN	ORANGE	GREEN	BROWN	ORANGE	GREEN	BROWN	ORANGE	GREEN	BROWN	ORANGE	GREEN	BROWN	ORANGE	GREEN	BROWN	ORANGE	GREEN	BROWN	ORANGE	GREEN
1	Beltha	3/10/2016	5	6	1	4	4	1	3	3	6	6	2	2	4	5	2	4	4	2	6	3	2			TEA SAMPLE
2	Emma	3/10/2016	3	7	1	3	5	1	2	2	6	7	1	2	2	5	1	2	3	5	3	2	5		A	HONEY			1	ROOIBOS
3	Dalene	3/10/2016	5	4	1	2	6	1	3	1	6	6	1	4	3	5	1	2	5	3	2	2	5		B	MONSONIA			2	HONEY
4	Martie	3/10/2016	3	5	2	3	4	1	2	1	4	5	2	3	2	3	1	1	3	4	3	2	4		C	ROOIBOS			3	BUSH TEA
5	Rolene	3/10/2016	4	5	1	3	6	1	3	1	4	6	1	6	5	4	1	4	2	2	5	1	5		D	BUSH TEA			4	MONSONIA
6	Thabang	3/10/2016	5	6	1	5	4	1	2	1	8	8	1	4	7	6	1	7	1	1	7	1	5		E	HONEY & BUSH TEA			5	ROOIBOS & BUSH TEA
7	Bettie	3/10/2016	1	6	1	1	4	1	1	2	4	6	4	6	5	6	2	1	4	3	4	4	4		F	ROOIBOS & BUSH TEA			6	HONEY & BUSH TEA
8	Ria	3/10/2016	3	5	1	2	5	1	2	3	5	5	3	2	3	5	1	2	3	1	5	2	3		G	MONSONIA & BUSH TEA			7	MONSONIA & BUSH TEA
9	Tillie	3/10/2016	4	5	3	3	5	1	2	1	7	6	1	4	4	3	4	3	3	3	5	1	5
10	Valerie	3/10/2016	5	4	1	4	6	1	1	1	6	6	1	3	4	4	3	1	4	4	5	2	2
				1			2			3			4			5			6			7
1	Beltha	5/10/2016	5	6	2	4	6	2	4	2	6	6	5	2	6	6	1	2	2	5	6	4	4			TEA SAMPLE
2	Emma	5/10/2016	1	6	1	1	5	1	1	1	6	6	2	2	5	6	1	2	4	3	6	2	2		A	HONEY & BUSH TEA
3	Dalene	5/10/2016	5	7	1	4	6	1	1	1	7	7	1	5	6	2	1	4	6	3	4	1	6		B	HONEY
4	Martie	5/10/2016	3	4	1	2	3	1	2	1	4	3	1	5	3	4	2	2	3	4	3	2	4		C	MONSONIA
5	Rolene	5/10/2016	6	6	1	4	4	1	1	1	6	6	1	6	6	2	3	4	1	4	6	1	6		D	ROOIBOS
6	Thabang	5/10/2016	7	6	1	6	5	1	1	1	8	7	1	8	8	7	1	1	6	5	6	1	7		E	BUSH TEA
7	Bettie	5/10/2016	7	6	1	3	5	1	1	2	4	5	3	7	5	2	4	1	6	4	7	1	5		F	ROOIBOS & BUSH TEA
8	Ria	5/10/2016	4	4	1	3	3	2	2	1	4	6	1	2	4	4	1	3	5	1	4	2	3		G	MONSONIA & BUSH TEA
9	Tillie	5/10/2016	4	6	2	3	4	1	3	1	8	8	2	5	5	2	4	2	3	4	7	1	5
10	Valerie	5/10/2016	4	3	1	4	4	2	1	4	5	6	1	4	6	1	2	1	5	4	6	1	5

## Sheet: DATA for PCA
Tmt	Asweet	Ahoney	Agreen	Aspinach	Aherbal	Aearthy	Aperfume	Awoody	Tbitter	Tsweet	Thoney	Trooibos	Tgreen	Tspinach	Therbal	Tearthy	Tperfume	Twoody	Tmedicinal	ATbitter	ATgreen	ATspinach	ATherbal	ATwoody	ATearthy	MFdry	Brown	Orange	Green
ROOIBOS	3.125	3.975	1.425	1	1.3	1.075	2	1.725	3.25	2.775	3.25	4.95	1.525	1	1.325	1.125	1.925	1.825	1.1	3.15	1.425	1	1.3	1.8	1.15	3.075	4.2	5.35	1.25
HONEY	3.15	2.8	1.6	1	1.65	1.25	4.625	2.25	2.725	3.05	2.575	3.45	1.575	1	1.75	1.325	4.55	2.4	1.25	2.6	1.525	1	1.55	2.25	1.175	3.05	3.2	4.7	1.15
BUSH TEA	1.35	1.175	4.225	1.85	3.95	2.025	1.175	1.475	4.475	1.175	1.1	1.2	4.575	1.775	4.2	1.775	1.175	1.425	2.525	4.225	3.85	1.55	3.925	1.35	1.6	4.425	1.9	1.55	5.7
MONSONIA	1.25	1	2.675	5.2	3.375	2.175	1.05	1.325	5.7	1.15	1.05	1.225	2.825	5.3	3.525	2.225	1.025	1.45	3.425	5.675	2.6	4.6	3.225	1.375	1.825	5.4	6.05	1.75	4.1
ROOIBOS & BUSH TEA	2.525	2.8	3.55	1.05	2.95	1.3	1.775	1.475	4	1.8	2.125	3.75	3.975	1.3	3.725	1.35	1.625	1.65	2.15	3.8	3.5	1.05	3.225	1.575	1.45	3.775	4.65	4.1	1.85
HONEY & BUSH TEA	2.675	2.4	3.2	1.125	2.95	1.25	3.025	1.85	3.575	2.375	2	3.45	3.55	1.1	3.525	1.45	2.8	1.85	1.825	3.55	3.075	1.075	3.15	1.525	1.275	4.025	2.45	3.65	3.25
MONSONIA & BUSH TEA	1.3	1.125	3.9	4.75	3.45	2.125	1.2	1.5	5.325	1.225	1.05	1.45	3.95	4.925	3.9	2.05	1.3	1.325	3.325	5.275	3.5	4.225	3.675	1.425	1.925	5.05	5	1.8	4.35

## Sheet: Sheet1
	Tmt	ROOIBOS	HONEY	BUSH TEA	MONSONIA	ROOIBOS & BUSH TEA	HONEY & BUSH TEA	MONSONIA & BUSH TEA
S1	Asweet	3.125	3.15	1.35	1.25	2.525	2.675	1.3
S2	Ahoney	3.975	2.8	1.175	1	2.8	2.4	1.125
S3	Agreen	1.425	1.6	4.225	2.675	3.55	3.2	3.9
S4	Aspinach	1	1	1.85	5.2	1.05	1.125	4.75
S5	Aherbal	1.3	1.65	3.95	3.375	2.95	2.95	3.45
S6	Aearthy	1.075	1.25	2.025	2.175	1.3	1.25	2.125
S7	Aperfume	2	4.625	1.175	1.05	1.775	3.025	1.2
S8	Awoody	1.725	2.25	1.475	1.325	1.475	1.85	1.5
S9	Tbitter	3.25	2.725	4.475	5.7	4	3.575	5.325
S10	Tsweet	2.775	3.05	1.175	1.15	1.8	2.375	1.225
S11	Thoney	3.25	2.575	1.1	1.05	2.125	2	1.05
S12	Trooibos	4.95	3.45	1.2	1.225	3.75	3.45	1.45
S13	Tgreen	1.525	1.575	4.575	2.825	3.975	3.55	3.95
S14	Tspinach	1	1	1.775	5.3	1.3	1.1	4.925
S15	Therbal	1.325	1.75	4.2	3.525	3.725	3.525	3.9
S16	Tearthy	1.125	1.325	1.775	2.225	1.35	1.45	2.05
S17	Tperfume	1.925	4.55	1.175	1.025	1.625	2.8	1.3
S18	Twoody	1.825	2.4	1.425	1.45	1.65	1.85	1.325
S19	Tmedicinal	1.1	1.25	2.525	3.425	2.15	1.825	3.325
S20	ATbitter	3.15	2.6	4.225	5.675	3.8	3.55	5.275
S21	ATgreen	1.425	1.525	3.85	2.6	3.5	3.075	3.5
S22	ATspinach	1	1	1.55	4.6	1.05	1.075	4.225
S23	ATherbal	1.3	1.55	3.925	3.225	3.225	3.15	3.675
S24	ATwoody	1.8	2.25	1.35	1.375	1.575	1.525	1.425
S25	ATearthy	1.15	1.175	1.6	1.825	1.45	1.275	1.925
S26	MFdry	3.075	3.05	4.425	5.4	3.775	4.025	5.05
	Brown	4.2	3.2	1.9	6.05	4.65	2.45	5
	Orange	5.35	4.7	1.55	1.75	4.1	3.65	1.8
	Green	1.25	1.15	5.7	4.1	1.85	3.25	4.35

## Sheet: PCA_HID1
	5.79302	1.40898	-2.12991	-0.960298	-0.0370492	0.220025	5.3248	-0.559505	-1.55648	4.36848	-4.70652	0.330204
	6.65625	0.938205	2.4771	0.222566	0.379406	-0.0955185	4.9574	0.10749	-7.08744	0.894938	-0.594458	3.8112
	-3.86295	-2.88978	0.486624	-1.23262	0.358409	-0.123968	-4.17843	-7.76264	-0.211704	5.29792	4.0233	8.27277
	-5.40709	2.96366	0.0762235	-0.134249	-0.284266	-0.527913	-4.39364	7.3329	1.95693	1.10699	-2.6984	6.20007
	0.572253	-1.46407	-1.78482	1.299	0.384706	-0.291596	-4.95309	-4.88808	1.89838	1.56865	-1.83947	-6.42224
	1.66425	-1.96194	0.551049	0.312666	-0.991894	0.0889866	-5.06463	2.24115	3.98636	-5.21693	7.76528	0.0733349
	-5.41574	1.00494	0.32374	0.492932	0.190688	0.729984	4.35131	-0.356506	9.84064	6.36545	-3.97397	-1.60723
							4.47461	-0.245366	9.58223	1.58211	-2.28313	9.99683
							-5.20509	3.35608	-1.755	0.798162	-1.57584	-1.81802
							5.325	0.915334	1.88423	0.725373	-6.33376	5.16686
							5.16807	1.1259	-5.03576	-0.999168	-0.289131	3.38693
							4.84888	-0.293565	-7.20613	4.22906	-6.02922	4.47662
							-3.96257	-8.47624	-1.20185	5.46893	2.08047	3.89224
							-4.39081	7.35578	1.48184	2.60877	-1.69875	6.18624
							-4.61427	-6.01826	0.644946	7.18429	-3.24351	-4.582
							-4.98315	3.80753	4.49876	-0.806331	-2.7884	-2.87307
							4.2597	0.0466555	10.4381	5.84426	-1.72677	0.595643
							4.87513	0.801091	7.05071	3.39176	-0.298673	-9.13037
							-5.26827	2.41514	1.00172	4.28105	0.309502	-1.09167
							-5.12496	3.90997	-1.53496	1.25879	-4.6002	-0.416811
							-4.08278	-7.96023	-1.17631	6.89681	2.41477	3.63592
							-4.29352	7.63885	1.80716	1.94185	-2.9823	6.58575
							-4.79355	-5.67665	0.732902	4.80239	-2.70016	-0.783468
							4.73199	3.05002	5.89507	2.82745	13.8708	0.402189
							-5.19738	2.68994	0.714244	3.34839	6.88725	6.80233
							-5.22498	2.31084	1.43026	1.32156	-9.59739	-2.17433
							-1.78169	10.1963	-6.37747	11.4867	4.06225	-5.70159
							5.19055	0.848282	-4.35808	4.33922	-0.657394	0.999161
							-4.75363	-3.63099	3.45819	-10.3169	-4.31395	3.55168

## Sheet: PCA
	XLSTAT 2014.4.06 - Principal Component Analysis (PCA) - on 2016/10/13 at 12:20:32 PM
	Observations/variables table: Workbook = Floarance TEE-SE Evaluation and colour data for stats 6 and 10 October 2016.xlsx / Sheet = DATA for PCA / Range = 'DATA for PCA'!$B$1:$AD$8 / 7 rows and 29 columns
	Observation labels: Workbook = Floarance TEE-SE Evaluation and colour data for stats 6 and 10 October 2016.xlsx / Sheet = DATA for PCA / Range = 'DATA for PCA'!$A$1:$A$8 / 7 rows and 1 column
	PCA type: Pearson (n)
	Type of biplot: Distance biplot / Coefficient = Automatic
	Summary statistics:
	Variable	Observations	Obs. with missing data	Obs. without missing data	Minimum	Maximum	Mean	Std. deviation
	Asweet	7	0	7	1.25	3.15	2.19643	0.868359
	Ahoney	7	0	7	1	3.975	2.18214	1.1221
	Agreen	7	0	7	1.425	4.225	2.93929	1.09343
	Aspinach	7	0	7	1	5.2	2.28214	1.86797
	Aherbal	7	0	7	1.3	3.95	2.80357	0.974084
	Aearthy	7	0	7	1.075	2.175	1.6	0.482614
	Aperfume	7	0	7	1.05	4.625	2.12143	1.29819
	Awoody	7	0	7	1.325	2.25	1.65714	0.314813
	Tbitter	7	0	7	2.725	5.7	4.15	1.08647
	Tsweet	7	0	7	1.15	3.05	1.93571	0.801932
	Thoney	7	0	7	1.05	3.25	1.87857	0.858345
	Trooibos	7	0	7	1.2	4.95	2.78214	1.48497
	Tgreen	7	0	7	1.525	4.575	3.13929	1.20674
	Tspinach	7	0	7	1	5.3	2.34286	1.9137
	Therbal	7	0	7	1.325	4.2	3.13571	1.12295
	Tearthy	7	0	7	1.125	2.225	1.61429	0.409994
	Tperfume	7	0	7	1.025	4.55	2.05714	1.25081
	Twoody	7	0	7	1.325	2.4	1.70357	0.367261
	Tmedicinal	7	0	7	1.1	3.425	2.22857	0.923922
	ATbitter	7	0	7	2.6	5.675	4.03929	1.11026
	ATgreen	7	0	7	1.425	3.85	2.78214	0.975717
	ATspinach	7	0	7	1	4.6	2.07143	1.61429
	ATherbal	7	0	7	1.3	3.925	2.86429	1.02458
	ATwoody	7	0	7	1.35	2.25	1.61429	0.319132
	ATearthy	7	0	7	1.15	1.925	1.48571	0.309858
	MFdry	7	0	7	3.05	5.4	4.11429	0.90931
	Brown	7	0	7	1.9	6.05	3.92143	1.47616
	Orange	7	0	7	1.55	5.35	3.27143	1.56175
	Green	7	0	7	1.15	5.7	3.09286	1.7384
	Correlation matrix (Pearson (n)):
	Variables	Asweet	Ahoney	Agreen	Aspinach	Aherbal	Aearthy	Aperfume	Awoody	Tbitter	Tsweet	Thoney	Trooibos	Tgreen	Tspinach	Therbal	Tearthy	Tperfume	Twoody	Tmedicinal	ATbitter	ATgreen	ATspinach	ATherbal	ATwoody	ATearthy	MFdry	Brown	Orange	Green
	Asweet	1	0.937374	-0.71216	-0.819922	-0.880502	-0.979073	0.773871	0.774393	-0.938823	0.965045	0.95315	0.942821	-0.66229	-0.812151	-0.782335	-0.936397	0.747314	0.859406	-0.948561	-0.920373	-0.680211	-0.797954	-0.82734	0.807623	-0.949099	-0.939869	-0.281427	0.978475	-0.903571
	Ahoney	0.937374	1	-0.693641	-0.773458	-0.884333	-0.948489	0.515527	0.547128	-0.83581	0.861505	0.987616	0.988751	-0.638359	-0.761082	-0.792775	-0.941724	0.487715	0.658136	-0.906121	-0.824768	-0.657868	-0.751881	-0.823884	0.666094	-0.883164	-0.910151	-0.144623	0.978775	-0.887172
	Agreen	-0.71216	-0.693641	1	0.297728	0.922201	0.596331	-0.582843	-0.607685	0.584587	-0.795419	-0.782305	-0.648148	0.993418	0.305862	0.958155	0.516002	-0.58464	-0.732939	0.657372	0.548354	0.99422	0.274213	0.962692	-0.782493	0.652804	0.624801	-0.156915	-0.749649	0.786346
	Aspinach	-0.819922	-0.773458	0.297728	1	0.53348	0.866371	-0.595482	-0.602008	0.912635	-0.730276	-0.750654	-0.765981	0.224301	0.998344	0.435716	0.936159	-0.560164	-0.657354	0.901406	0.931294	0.26584	0.999138	0.479874	-0.545908	0.904547	0.897317	0.67206	-0.758826	0.570625
	Aherbal	-0.880502	-0.884333	0.922201	0.53348	1	0.798799	-0.64803	-0.698155	0.773047	-0.913908	-0.939524	-0.847475	0.9081	0.531215	0.975303	0.760165	-0.64594	-0.783308	0.831023	0.745446	0.915892	0.507776	0.986784	-0.854337	0.792937	0.832331	-0.0115082	-0.919246	0.908476
	Aearthy	-0.979073	-0.948489	0.596331	0.866371	0.798799	1	-0.672193	-0.665726	0.910261	-0.900838	-0.934421	-0.968164	0.531037	0.854919	0.676568	0.962863	-0.634844	-0.757541	0.930473	0.896393	0.552361	0.846219	0.726989	-0.677682	0.940372	0.916703	0.312025	-0.962171	0.8567
	Aperfume	0.773871	0.515527	-0.582843	-0.595482	-0.64803	-0.672193	1	0.97321	-0.82443	0.856241	0.59671	0.524799	-0.575327	-0.601823	-0.597974	-0.60424	0.9973	0.966157	-0.725769	-0.800363	-0.584681	-0.580475	-0.639632	0.878143	-0.742319	-0.71092	-0.416003	0.657173	-0.647879
	Awoody	0.774393	0.547128	-0.607685	-0.602008	-0.698155	-0.665726	0.97321	1	-0.851826	0.883455	0.636336	0.538433	-0.611773	-0.614573	-0.669419	-0.631226	0.979162	0.942137	-0.770083	-0.827655	-0.628582	-0.589442	-0.690506	0.890486	-0.758027	-0.749655	-0.478277	0.66448	-0.61735
	Tbitter	-0.938823	-0.83581	0.584587	0.912635	0.773047	0.910261	-0.82443	-0.851826	1	-0.932661	-0.865779	-0.818675	0.540582	0.915929	0.702072	0.934456	-0.805989	-0.879763	0.978457	0.997052	0.573066	0.902526	0.736445	-0.814761	0.9657	0.969612	0.563634	-0.873709	0.742017
	Tsweet	0.965045	0.861505	-0.795419	-0.730276	-0.913908	-0.900838	0.856241	0.883455	-0.932661	1	0.915037	0.853658	-0.766803	-0.733549	-0.857169	-0.852157	0.842745	0.922257	-0.9333	-0.905506	-0.785565	-0.709753	-0.885892	0.881732	-0.926567	-0.905768	-0.31208	0.923669	-0.853847
	Thoney	0.95315	0.987616	-0.782305	-0.750654	-0.939524	-0.934421	0.59671	0.636336	-0.865779	0.915037	1	0.96546	-0.736406	-0.74397	-0.871527	-0.923388	0.575611	0.738485	-0.930637	-0.850678	-0.756128	-0.729133	-0.897062	0.753105	-0.905676	-0.927498	-0.158246	0.984163	-0.901786
	Trooibos	0.942821	0.988751	-0.648148	-0.765981	-0.847475	-0.968164	0.524799	0.538433	-0.818675	0.853658	0.96546	1	-0.588104	-0.750313	-0.732478	-0.932139	0.490624	0.6461	-0.879289	-0.802089	-0.604301	-0.742094	-0.772151	0.623338	-0.871096	-0.875355	-0.129906	0.975046	-0.888277
	Tgreen	-0.66229	-0.638359	0.993418	0.224301	0.9081	0.531037	-0.575327	-0.611773	0.540582	-0.766803	-0.736406	-0.588104	1	0.233479	0.955436	0.453446	-0.585024	-0.713478	0.606859	0.50262	0.997918	0.200661	0.952591	-0.788274	0.590673	0.580659	-0.188378	-0.701149	0.753627
	Tspinach	-0.812151	-0.761082	0.305862	0.998344	0.531215	0.854919	-0.601823	-0.614573	0.915929	-0.733549	-0.74397	-0.750313	0.233479	1	0.443178	0.927238	-0.567401	-0.662461	0.906237	0.934011	0.277293	0.998917	0.48383	-0.545096	0.910639	0.893733	0.701558	-0.745316	0.547499
	Therbal	-0.782335	-0.792775	0.958155	0.435716	0.975303	0.676568	-0.597974	-0.669419	0.702072	-0.857169	-0.871527	-0.732478	0.955436	0.443178	1	0.654836	-0.605147	-0.745211	0.77354	0.675355	0.966024	0.414678	0.99466	-0.834428	0.730374	0.761967	-0.0147405	-0.822672	0.809845
	Tearthy	-0.936397	-0.941724	0.516002	0.936159	0.760165	0.962863	-0.60424	-0.631226	0.934456	-0.852157	-0.923388	-0.932139	0.453446	0.927238	0.654836	1	-0.574056	-0.703256	0.958456	0.938166	0.484552	0.923325	0.693264	-0.663399	0.93826	0.967231	0.431418	-0.926221	0.782952
	Tperfume	0.747314	0.487715	-0.58464	-0.560164	-0.64594	-0.634844	0.9973	0.979162	-0.805989	0.842745	0.575611	0.490624	-0.585024	-0.567401	-0.605147	-0.574056	1	0.960028	-0.704175	-0.782278	-0.593331	-0.545487	-0.641811	0.891128	-0.711655	-0.695328	-0.403811	0.632445	-0.631372
	Twoody	0.859406	0.658136	-0.732939	-0.657354	-0.783308	-0.757541	0.966157	0.942137	-0.879763	0.922257	0.738485	0.6461	-0.713478	-0.662461	-0.745211	-0.703256	0.960028	1	-0.822459	-0.85978	-0.725063	-0.640578	-0.7869	0.938908	-0.835199	-0.813038	-0.340639	0.778958	-0.768747
	Tmedicinal	-0.948561	-0.906121	0.657372	0.901406	0.831023	0.930473	-0.725769	-0.770083	0.978457	-0.9333	-0.930637	-0.879289	0.606859	0.906237	0.77354	0.958456	-0.704175	-0.822459	1	0.974086	0.642078	0.890837	0.799814	-0.77142	0.98517	0.978695	0.495924	-0.913135	0.764921
	ATbitter	-0.920373	-0.824768	0.548354	0.931294	0.745446	0.896393	-0.800363	-0.827655	0.997052	-0.905506	-0.850678	-0.802089	0.50262	0.934011	0.675355	0.938166	-0.782278	-0.85978	0.974086	1	0.536733	0.923148	0.709925	-0.800326	0.957508	0.973672	0.587313	-0.856875	0.720241
	ATgreen	-0.680211	-0.657868	0.99422	0.26584	0.915892	0.552361	-0.584681	-0.628582	0.573066	-0.785565	-0.756128	-0.604301	0.997918	0.277293	0.966024	0.484552	-0.593331	-0.725063	0.642078	0.536733	1	0.243855	0.96142	-0.792214	0.625393	0.610146	-0.133197	-0.714057	0.74681
	ATspinach	-0.797954	-0.751881	0.274213	0.999138	0.507776	0.846219	-0.580475	-0.589442	0.902526	-0.709753	-0.729133	-0.742094	0.200661	0.998917	0.414678	0.923325	-0.545487	-0.640578	0.890837	0.923148	0.243855	1	0.457082	-0.526005	0.894107	0.884886	0.696305	-0.73377	0.538293
	ATherbal	-0.82734	-0.823884	0.962692	0.479874	0.986784	0.726989	-0.639632	-0.690506	0.736445	-0.885892	-0.897062	-0.772151	0.952591	0.48383	0.99466	0.693264	-0.641811	-0.7869	0.799814	0.709925	0.96142	0.457082	1	-0.85929	0.766561	0.792237	-0.0162147	-0.863434	0.859075
	ATwoody	0.807623	0.666094	-0.782493	-0.545908	-0.854337	-0.677682	0.878143	0.890486	-0.814761	0.881732	0.753105	0.623338	-0.788274	-0.545096	-0.834428	-0.663399	0.891128	0.938908	-0.77142	-0.800326	-0.792214	-0.526005	-0.85929	1	-0.731816	-0.812788	-0.171019	0.777603	-0.8143
	ATearthy	-0.949099	-0.883164	0.652804	0.904547	0.792937	0.940372	-0.742319	-0.758027	0.9657	-0.926567	-0.905676	-0.871096	0.590673	0.910639	0.730374	0.93826	-0.711655	-0.835199	0.98517	0.957508	0.625393	0.894107	0.766561	-0.731816	1	0.942481	0.502712	-0.899034	0.75049
	MFdry	-0.939869	-0.910151	0.624801	0.897317	0.832331	0.916703	-0.71092	-0.749655	0.969612	-0.905768	-0.927498	-0.875355	0.580659	0.893733	0.761967	0.967231	-0.695328	-0.813038	0.978695	0.973672	0.610146	0.884886	0.792237	-0.812788	0.942481	1	0.432143	-0.922861	0.808899
	Brown	-0.281427	-0.144623	-0.156915	0.67206	-0.0115082	0.312025	-0.416003	-0.478277	0.563634	-0.31208	-0.158246	-0.129906	-0.188378	0.701558	-0.0147405	0.431418	-0.403811	-0.340639	0.495924	0.587313	-0.133197	0.696305	-0.0162147	-0.171019	0.502712	0.432143	1	-0.126567	-0.131126
	Orange	0.978475	0.978775	-0.749649	-0.758826	-0.919246	-0.962171	0.657173	0.66448	-0.873709	0.923669	0.984163	0.975046	-0.701149	-0.745316	-0.822672	-0.926221	0.632445	0.778958	-0.913135	-0.856875	-0.714057	-0.73377	-0.863434	0.777603	-0.899034	-0.922861	-0.126567	1	-0.948239
	Green	-0.903571	-0.887172	0.786346	0.570625	0.908476	0.8567	-0.647879	-0.61735	0.742017	-0.853847	-0.901786	-0.888277	0.753627	0.547499	0.809845	0.782952	-0.631372	-0.768747	0.764921	0.720241	0.74681	0.538293	0.859075	-0.8143	0.75049	0.808899	-0.131126	-0.948239	1
	Principal Component Analysis:
	Eigenvalues:
		F1	F2	F3	F4	F5	F6
	Eigenvalue	22.0645	3.85745	2.07274	0.648178	0.217543	0.139631
	Variability (%)	76.0843	13.3016	7.14739	2.2351	0.750147	0.481487
	Cumulative %	76.0843	89.3859	96.5333	98.7684	99.5185	100
	Eigenvectors:
		F1	F2	F3	F4	F5	F6
	Asweet	0.209011	-0.0219619	-0.0610956	0.171473	-0.184742	0.0129613
	Ahoney	0.194589	0.00421922	-0.278198	0.0351284	-0.0233339	0.149598
	Agreen	-0.164013	-0.304702	-0.00830989	0.207955	0.157924	0.324725
	Aspinach	-0.17246	0.287833	0.0768139	0.0434519	-0.105918	0.243367
	Aherbal	-0.19442	-0.191868	0.0745156	0.061573	-0.0722034	-0.252088
	Aearthy	-0.198799	0.0879702	0.156474	-0.204776	0.304805	0.00287856
	Aperfume	0.170799	-0.0139937	0.386268	0.249859	-0.155987	-0.0630875
	Awoody	0.175639	-0.00963119	0.376125	0.0621014	-0.089618	0.392398
	Tbitter	-0.204312	0.131734	-0.0688876	0.0313297	-0.0618555	-0.0713616
	Tsweet	0.209018	0.035929	0.0739605	0.0284726	-0.248615	0.202811
	Thoney	0.202859	0.0441943	-0.197665	-0.0392196	-0.0113491	0.132945
	Trooibos	0.19033	-0.0115231	-0.282857	0.166	-0.236661	0.175718
	Tgreen	-0.15554	-0.332712	-0.0471756	0.214668	0.0816633	0.152779
	Tspinach	-0.17235	0.288731	0.0581656	0.1024	-0.06668	0.242824
	Therbal	-0.181121	-0.236231	0.0253156	0.282	-0.127315	-0.179854
	Tearthy	-0.1956	0.149455	0.176587	-0.0316504	-0.109451	-0.112775
	Tperfume	0.167203	0.00183134	0.409718	0.229401	-0.0677796	0.0233804
	Twoody	0.19136	0.0314447	0.276756	0.133134	-0.0117236	-0.358388
	Tmedicinal	-0.206792	0.0947999	0.0393197	0.168041	0.0121487	-0.0428504
	ATbitter	-0.201166	0.153475	-0.0602509	0.0494104	-0.180568	-0.0163608
	ATgreen	-0.160259	-0.312457	-0.0461729	0.270716	0.0947855	0.142718
	ATspinach	-0.168531	0.299842	0.0709351	0.0762221	-0.117062	0.258506
	ATherbal	-0.188158	-0.222822	0.0287681	0.188505	-0.105987	-0.0307529
	ATwoody	0.185742	0.119721	0.231395	0.110984	0.54446	0.0157868
	ATearthy	-0.204009	0.105586	0.0280357	0.131432	0.27034	0.267007
	MFdry	-0.205092	0.0907056	0.056141	0.0518743	-0.37672	-0.0853476
	Brown	-0.0699354	0.40023	-0.25033	0.450879	0.159453	-0.2238
	Orange	0.203741	0.033297	-0.171065	0.170325	-0.0258042	0.0392194
	Green	-0.186591	-0.142525	0.135742	-0.404962	-0.169333	0.139412
	Factor loadings:
		F1	F2	F3	F4	F5	F6
	Asweet	0.981782	-0.043134	-0.0879595	0.138052	-0.0861662	0.00484327
	Ahoney	0.91404	0.00828671	-0.400523	0.0282817	-0.0108833	0.0559008
	Agreen	-0.770415	-0.598446	-0.0119638	0.167424	0.0736581	0.121341
	Aspinach	-0.810095	0.565316	0.110589	0.0349829	-0.0494019	0.0909395
	Aherbal	-0.913247	-0.376837	0.10728	0.0495721	-0.0336767	-0.0941983
	Aearthy	-0.933813	0.172777	0.225276	-0.164864	0.142166	0.00107564
	Aperfume	0.802291	-0.0274842	0.556111	0.20116	-0.0727548	-0.0235741
	Awoody	0.825024	-0.018916	0.541507	0.0499976	-0.0417992	0.146629
	Tbitter	-0.95971	0.25873	-0.0991777	0.0252234	-0.0288503	-0.0266659
	Tsweet	0.981818	0.070566	0.106481	0.0229231	-0.115958	0.075785
	Thoney	0.952884	0.0867994	-0.284579	-0.0315755	-0.00529338	0.0496779
	Trooibos	0.894033	-0.0226318	-0.40723	0.133646	-0.110382	0.0656609
	Tgreen	-0.730615	-0.65346	-0.0679188	0.172828	0.038089	0.0570895
	Tspinach	-0.809574	0.56708	0.0837411	0.0824418	-0.0311005	0.0907367
	Therbal	-0.850775	-0.463966	0.036447	0.227037	-0.0593818	-0.0672065
	Tearthy	-0.918788	0.293535	0.254232	-0.0254815	-0.0510497	-0.0421408
	Tperfume	0.785399	0.00359682	0.589872	0.184689	-0.0316134	0.0087366
	Twoody	0.898873	0.0617586	0.398447	0.107186	-0.00546806	-0.13392
	Tmedicinal	-0.971358	0.186191	0.0566086	0.135289	0.00566631	-0.016012
	ATbitter	-0.944935	0.301431	-0.0867434	0.0397801	-0.0842198	-0.00611358
	ATgreen	-0.75278	-0.613678	-0.0664752	0.217952	0.0442093	0.0533299
	ATspinach	-0.791635	0.588902	0.102125	0.061366	-0.0545994	0.0965966
	ATherbal	-0.88383	-0.43763	0.0414175	0.151764	-0.0494341	-0.0114915
	ATwoody	0.872481	0.235136	0.33314	0.0893525	0.253944	0.0058991
	ATearthy	-0.958288	0.207376	0.0403631	0.105815	0.126091	0.0997732
	MFdry	-0.963377	0.178149	0.0808263	0.0417638	-0.175708	-0.0318921
	Brown	-0.328506	0.786067	-0.360401	0.363	0.0743711	-0.0836281
	Orange	0.957029	0.0653967	-0.246282	0.137127	-0.0120355	0.0146552
	Green	-0.876471	-0.279924	0.195428	-0.326033	-0.0789792	0.0520943
	Correlations between variables and factors:
		F1	F2	F3	F4	F5	F6
	Asweet	0.981782	-0.043134	-0.0879595	0.138052	-0.0861662	0.00484327
	Ahoney	0.91404	0.00828671	-0.400523	0.0282817	-0.0108833	0.0559008
	Agreen	-0.770415	-0.598446	-0.0119638	0.167424	0.0736581	0.121341
	Aspinach	-0.810095	0.565316	0.110589	0.0349829	-0.0494019	0.0909395
	Aherbal	-0.913247	-0.376837	0.10728	0.0495721	-0.0336767	-0.0941983
	Aearthy	-0.933813	0.172777	0.225276	-0.164864	0.142166	0.00107564
	Aperfume	0.802291	-0.0274842	0.556111	0.20116	-0.0727548	-0.0235741
	Awoody	0.825024	-0.018916	0.541507	0.0499976	-0.0417992	0.146629
	Tbitter	-0.95971	0.25873	-0.0991777	0.0252234	-0.0288503	-0.0266659
	Tsweet	0.981818	0.070566	0.106481	0.0229231	-0.115958	0.075785
	Thoney	0.952884	0.0867994	-0.284579	-0.0315755	-0.00529338	0.0496779
	Trooibos	0.894033	-0.0226318	-0.40723	0.133646	-0.110382	0.0656609
	Tgreen	-0.730615	-0.65346	-0.0679188	0.172828	0.038089	0.0570895
	Tspinach	-0.809574	0.56708	0.0837411	0.0824418	-0.0311005	0.0907367
	Therbal	-0.850775	-0.463966	0.036447	0.227037	-0.0593818	-0.0672065
	Tearthy	-0.918788	0.293535	0.254232	-0.0254815	-0.0510497	-0.0421408
	Tperfume	0.785399	0.00359682	0.589872	0.184689	-0.0316134	0.0087366
	Twoody	0.898873	0.0617586	0.398447	0.107186	-0.00546806	-0.13392
	Tmedicinal	-0.971358	0.186191	0.0566086	0.135289	0.00566631	-0.016012
	ATbitter	-0.944935	0.301431	-0.0867434	0.0397801	-0.0842198	-0.00611358
	ATgreen	-0.75278	-0.613678	-0.0664752	0.217952	0.0442093	0.0533299
	ATspinach	-0.791635	0.588902	0.102125	0.061366	-0.0545994	0.0965966
	ATherbal	-0.88383	-0.43763	0.0414175	0.151764	-0.0494341	-0.0114915
	ATwoody	0.872481	0.235136	0.33314	0.0893525	0.253944	0.0058991
	ATearthy	-0.958288	0.207376	0.0403631	0.105815	0.126091	0.0997732
	MFdry	-0.963377	0.178149	0.0808263	0.0417638	-0.175708	-0.0318921
	Brown	-0.328506	0.786067	-0.360401	0.363	0.0743711	-0.0836281
	Orange	0.957029	0.0653967	-0.246282	0.137127	-0.0120355	0.0146552
	Green	-0.876471	-0.279924	0.195428	-0.326033	-0.0789792	0.0520943
	Contribution of the variables (%):
		F1	F2	F3	F4	F5	F6
	Asweet	4.36855	0.0482323	0.373267	2.9403	3.41295	0.0167995
	Ahoney	3.7865	0.00178018	7.73943	0.1234	0.0544469	2.23797
	Agreen	2.69003	9.28431	0.00690542	4.32455	2.494	10.5446
	Aspinach	2.97426	8.28479	0.590037	0.188807	1.12187	5.92274
	Aherbal	3.77992	3.68135	0.555258	0.379123	0.521333	6.35482
	Aearthy	3.95209	0.773875	2.44841	4.19334	9.29062	0.000828613
	Aperfume	2.91723	0.0195823	14.9203	6.24293	2.43321	0.398003
	Awoody	3.08489	0.00927598	14.147	0.385659	0.803139	15.3977
	Tbitter	4.17433	1.73538	0.474551	0.0981551	0.382611	0.509248
	Tsweet	4.36887	0.129089	0.547015	0.0810687	6.18094	4.11324
	Thoney	4.11516	0.195314	3.90715	0.153818	0.0128802	1.76743
	Trooibos	3.62254	0.0132782	8.00081	2.75562	5.60083	3.08767
	Tgreen	2.41927	11.0697	0.222553	4.60825	0.66689	2.33416
	Tspinach	2.97044	8.33658	0.338324	1.04858	0.444622	5.89635
	Therbal	3.28047	5.58049	0.0640881	7.9524	1.62092	3.23475
	Tearthy	3.82594	2.23367	3.11829	0.100174	1.19796	1.27181
	Tperfume	2.79568	0.00033538	16.7869	5.26246	0.459407	0.0546642
	Twoody	3.66188	0.0988767	7.65941	1.77248	0.0137443	12.8442
	Tmedicinal	4.27628	0.898702	0.154604	2.82378	0.014759	0.183616
	ATbitter	4.04679	2.35547	0.363017	0.244139	3.2605	0.0267675
	ATgreen	2.56829	9.76295	0.213193	7.32871	0.898428	2.03685
	ATspinach	2.84025	8.99055	0.50318	0.580981	1.37035	6.68254
	ATherbal	3.54034	4.96494	0.0827603	3.55341	1.12333	0.0945743
	ATwoody	3.44999	1.4333	5.35437	1.23174	29.6436	0.0249224
	ATearthy	4.16197	1.11485	0.0786001	1.72744	7.30839	7.12927
	MFdry	4.20629	0.822751	0.315181	0.269095	14.1918	0.728421
	Brown	0.489096	16.0184	6.26653	20.3292	2.54252	5.00867
	Orange	4.15104	0.110869	2.92631	2.90105	0.0665859	0.153816
	Green	3.48162	2.03133	1.84258	16.3994	2.86735	1.94356
	Squared cosines of the variables:
		F1	F2	F3	F4	F5	F6
	Asweet	0.963896	0.00186054	0.00773687	0.0190584	0.00742461	2.34573e-05
	Ahoney	0.83547	6.86696e-05	0.160418	0.000799853	0.000118445	0.0031249
	Agreen	0.593539	0.358138	0.000143132	0.0280307	0.00542551	0.0147236
	Aspinach	0.656254	0.319582	0.0122299	0.00122381	0.00244054	0.00827
	Aherbal	0.83402	0.142006	0.0115091	0.00245739	0.00113412	0.00887331
	Aearthy	0.872006	0.0298519	0.0507492	0.0271803	0.0202111	1.157e-06
	Aperfume	0.643671	0.000755379	0.309259	0.0404653	0.00529326	0.000555736
	Awoody	0.680665	0.000357816	0.29323	0.00249976	0.00174717	0.0214999
	Tbitter	0.921043	0.0669414	0.00983621	0.000636219	0.000832341	0.000711069
	Tsweet	0.963967	0.00497956	0.0113382	0.000525469	0.0134462	0.00574336
	Thoney	0.907988	0.00753414	0.0809851	0.000997014	2.80198e-05	0.00246789
	Trooibos	0.799295	0.0005122	0.165836	0.0178613	0.0121842	0.00431135
	Tgreen	0.533798	0.427009	0.00461296	0.0298696	0.00145077	0.00325921
	Tspinach	0.655411	0.32158	0.00701258	0.00679666	0.000967243	0.00823315
	Therbal	0.723818	0.215265	0.00132838	0.0515457	0.0035262	0.00451672
	Tearthy	0.844172	0.0861626	0.0646342	0.000649309	0.00260607	0.00177585
	Tperfume	0.616852	1.29371e-05	0.347949	0.0341101	0.000999407	7.63283e-05
	Twoody	0.807973	0.00381412	0.15876	0.0114888	2.98997e-05	0.0179345
	Tmedicinal	0.943537	0.034667	0.00320454	0.0183031	3.21071e-05	0.000256385
	ATbitter	0.892902	0.0908609	0.00752441	0.00158246	0.00709297	3.73758e-05
	ATgreen	0.566678	0.376601	0.00441895	0.047503	0.00195446	0.00284408
	ATspinach	0.626687	0.346806	0.0104296	0.00376579	0.0029811	0.00933091
	ATherbal	0.781156	0.19152	0.00171541	0.0230324	0.00244373	0.000132055
	ATwoody	0.761223	0.0552889	0.110982	0.00798387	0.0644876	3.47994e-05
	ATearthy	0.918316	0.0430046	0.00162918	0.0111969	0.0158989	0.00995469
	MFdry	0.928095	0.0317372	0.00653289	0.00174421	0.0308732	0.0010171
	Brown	0.107916	0.617901	0.129889	0.131769	0.00553106	0.00699366
	Orange	0.915905	0.00427672	0.0606548	0.0188039	0.000144853	0.000214775
	Green	0.768201	0.0783576	0.038192	0.106297	0.00623772	0.00271382
	Values in bold correspond for each variable to the factor for which the squared cosine is the largest
	Factor scores:
	Observation	F1	F2	F3	F4	F5	F6
	ROOIBOS	5.79302	1.40898	-2.12991	-0.960298	-0.0370492	0.220025
	HONEY	6.65625	0.938205	2.4771	0.222566	0.379406	-0.0955185
	BUSH TEA	-3.86295	-2.88978	0.486624	-1.23262	0.358409	-0.123968
	MONSONIA	-5.40709	2.96366	0.0762235	-0.134249	-0.284266	-0.527913
	ROOIBOS & BUSH TEA	0.572253	-1.46407	-1.78482	1.299	0.384706	-0.291596
	HONEY & BUSH TEA	1.66425	-1.96194	0.551049	0.312666	-0.991894	0.0889866
	MONSONIA & BUSH TEA	-5.41574	1.00494	0.32374	0.492932	0.190688	0.729984
	Contribution of the observations (%):
		F1	F2	F3	F4	F5	F6
	ROOIBOS	21.728	7.35213	31.2666	20.3245	0.0901394	4.95293
	HONEY	28.6858	3.25985	42.2905	1.09176	9.45292	0.933458
	BUSH TEA	9.66155	30.9264	1.63209	33.4863	8.43557	1.57231
	MONSONIA	18.9294	32.5281	0.0400438	0.397216	5.30648	28.5131
	ROOIBOS & BUSH TEA	0.212024	7.93828	21.9556	37.1903	9.71885	8.69925
	HONEY & BUSH TEA	1.79328	14.2552	2.09285	2.15462	64.6082	0.810156
	MONSONIA & BUSH TEA	18.9899	3.74008	0.722354	5.35528	2.38784	54.5188
	Squared cosines of the observations:
		F1	F2	F3	F4	F5	F6
	ROOIBOS	0.817462	0.048358	0.110505	0.0224631	3.3436e-05	0.00117923
	HONEY	0.859895	0.0170837	0.119089	0.0009614	0.0027938	0.000177077
	BUSH TEA	0.592789	0.331734	0.00940695	0.0603562	0.00510292	0.000610493
	MONSONIA	0.761306	0.228712	0.00015129	0.000469301	0.00210417	0.00725699
	ROOIBOS & BUSH TEA	0.0432194	0.282896	0.420428	0.222702	0.0195326	0.0112219
	HONEY & BUSH TEA	0.345693	0.480422	0.0378994	0.0122015	0.122795	0.000988328
	MONSONIA & BUSH TEA	0.938352	0.0323095	0.00335308	0.00777365	0.00116332	0.0170482
	Values in bold correspond for each observation to the factor for which the squared cosine is the largest

## Sheet: TreatxDay Means
Tmt	Day	Asweet	Ahoney	Agreen	Aspinach	Aherbal	Aearthy	Aperfume	Awoody	Tbitter	Tsweet	Thoney	Trooibos	Tgreen	Tspinach	Therbal	Tearthy	Tperfume	Twoody	Tmedicinal	ATbitter	ATgreen	ATspinach	ATherbal	ATwoody	ATearthy	MFdry
1	1	2.8	3.7	1.5	1	1.2	1	2.3	1.5	3.1	2.6	3.2	4.4	1.6	1	1.5	1.1	2.4	1.6	1	3.2	1.4	1	1.3	1.4	1	2.9
1	2	3.2	4.1	1.2	1	1.2	1.1	1.6	1.7	3.4	2.9	3.5	5.3	1.5	1	1	1.2	1.7	1.9	1	3.3	1.3	1	1.2	2	1.3	3.3
1	3	3.1	4	1.5	1	1.6	1.1	2.2	1.8	3.4	2.6	3.2	4.8	1.5	1	1.5	1.1	1.6	1.9	1.4	3.2	1.6	1	1.4	1.9	1.2	3.2
1	4	3.4	4.1	1.5	1	1.2	1.1	1.9	1.9	3.1	3	3.1	5.3	1.5	1	1.3	1.1	2	1.9	1	2.9	1.4	1	1.3	1.9	1.1	2.9
2	1	3.2	2.5	1.7	1	1.8	1.6	4.2	2.2	2.6	3	2.4	3.1	1.9	1	1.9	1.4	4.3	2.2	1.1	2.5	1.7	1	1.6	1.7	1.2	2.7
2	2	3.1	2.7	1.8	1	1.8	1.1	4.8	2.1	3.1	2.9	2.4	3.1	1.7	1	2	1.2	4.6	2.3	1.4	2.8	1.8	1	1.7	2.2	1.1	3.4
2	3	3.3	3.3	1.4	1	1.5	1.1	4.5	2.2	2.6	3.3	2.9	3.8	1.4	1	1.6	1.3	4.5	2.5	1.1	2.6	1.3	1	1.5	2.4	1.1	3
2	4	3	2.7	1.5	1	1.5	1.2	5	2.5	2.6	3	2.6	3.8	1.3	1	1.5	1.4	4.8	2.6	1.4	2.5	1.3	1	1.4	2.7	1.3	3.1
3	1	1.3	1	3.3	1.7	3.6	1.7	1.1	1.2	4.5	1.2	1	1	4.2	1.7	3.9	1.5	1	1.6	2	3.9	3.4	1.5	3.6	1.3	1.6	4.2
3	2	1.3	1.3	4.9	1.4	3.8	2.3	1.1	1.2	4.5	1.1	1.2	1.3	4.8	1.6	4.3	1.9	1	1.3	2.8	4.4	3.9	1.7	4	1.3	1.5	4.7
3	3	1.2	1	4.3	2.5	4.2	2.1	1.2	1.8	4.5	1.2	1	1.1	4.9	1.9	4.2	2.1	1.2	1.5	2.6	4.2	4.2	1.4	4	1.5	1.8	4.3
3	4	1.6	1.4	4.4	1.8	4.2	2	1.3	1.7	4.4	1.2	1.2	1.4	4.4	1.9	4.4	1.6	1.5	1.3	2.7	4.4	3.9	1.6	4.1	1.3	1.5	4.5
4	1	1.4	1	3.1	3.9	4.1	1.7	1.2	1.2	5.4	1.1	1.1	1.4	3.1	4	3.9	1.4	1	1.6	3.1	5.2	2.7	3.2	3.2	1.4	1.6	5.3
4	2	1.3	1	3.1	5.1	2.9	2.2	1	1.4	5.7	1.2	1.1	1.1	3.2	5.4	3.2	2.5	1.1	1.3	3.7	5.6	2.8	4.6	2.9	1.4	1.7	5.4
4	3	1.1	1	2.1	6	3.4	2.7	1	1.3	5.9	1.1	1	1.2	2.3	5.9	3.8	2.8	1	1.4	3.3	6	2.2	5.4	3.7	1.4	2	5.8
4	4	1.2	1	2.4	5.8	3.1	2.1	1	1.4	5.8	1.2	1	1.2	2.7	5.9	3.2	2.2	1	1.5	3.6	5.9	2.7	5.2	3.1	1.3	2	5.1
5	1	2.3	3.5	3.3	1	2.6	1	1.8	1.3	3.6	1.8	2.4	4.1	3.5	1.5	3.3	1.3	1.5	1.5	1.8	3.7	3.2	1	2.5	1.4	1.3	3.6
5	2	2.7	3.4	3.2	1	2.8	1.4	2	1.2	4.2	1.7	2.4	3.9	3.8	1	3.9	1.2	1.5	1.7	2.2	3.7	3.6	1	3.6	1.5	1.4	4.1
5	3	2.7	2	3.9	1.2	2.9	1.1	2	1.8	3.9	1.9	1.7	2.9	4.5	1.4	3.7	1.4	2.2	1.8	2.1	3.8	3.4	1.2	3.3	1.6	1.3	3.5
5	4	2.4	2.3	3.8	1	3.5	1.7	1.3	1.6	4.3	1.8	2	4.1	4.1	1.3	4	1.5	1.3	1.6	2.5	4	3.8	1	3.5	1.8	1.8	3.9
6	1	3	2.9	2	1.1	1.8	1.3	3.7	1.7	3.2	2.8	2.3	3.4	2.6	1.1	2.7	1.3	3.8	1.8	1.5	3.3	2.4	1	2.7	1.6	1.2	3.9
6	2	2.5	1.8	3.5	1.1	3.7	1	3.3	1.9	4	2.5	1.6	2.8	3.7	1.1	3.9	1.4	2.8	2	2	3.6	3.4	1	3	1.5	1.2	4.2
6	3	2.8	2.5	3.2	1.3	3.4	1.4	2.7	2	3.5	2.1	2.1	4.2	3.9	1.2	4.1	1.6	2.4	1.6	2.2	3.7	3	1.3	3.5	1.3	1.3	4
6	4	2.4	2.4	4.1	1	2.9	1.3	2.4	1.8	3.6	2.1	2	3.4	4	1	3.4	1.5	2.2	2	1.6	3.6	3.5	1	3.4	1.7	1.4	4
7	1	1.4	1.4	3.6	3.8	2.9	1.7	1.5	1.5	5.4	1.3	1.1	1.5	3.4	4.3	3.4	1.6	1.6	1.3	3.1	5.5	2.5	3.3	3.2	1.5	1.4	5.2
7	2	1.1	1	3.6	4.9	3.9	2.3	1	1.3	5.2	1.1	1	1.3	3.8	5.1	4	2.2	1.1	1.3	3.3	5.2	3.3	4.6	3.7	1.3	1.8	5.2
7	3	1.4	1.1	4.2	4.9	3.8	2.1	1.2	1.6	5.4	1.4	1.1	1.7	4.1	4.7	4.1	2.1	1.4	1.4	3.5	5.2	4.2	4.2	4	1.5	2.2	4.8
7	4	1.3	1	4.2	5.4	3.2	2.4	1.1	1.6	5.3	1.1	1	1.3	4.5	5.6	4.1	2.3	1.1	1.3	3.4	5.2	4	4.8	3.8	1.4	2.3	5

## Sheet: DA_HID2
	-247.622	20.3781
	-244.848	21.6086
	-246.343	21.1476
	-246.836	20.444
	184.948	24.2568
	184.803	22.6256
	181.301	23.9846
	184.097	25.0436
	-549.299	-16.2329
	-547.617	-17.1213
	-547.486	-18.1432
	-548.607	-17.1064
	499.658	-14.9161
	497.819	-14.8239
	498.988	-14.689
	500.013	-16.7211
	242.006	3.2959
	241.201	1.91927
	241.221	2.79686
	241.101	0.771066
	-176.564	3.91329
	-178.161	3.91999
	-178.352	4.29727
	-177.644	3.07022
	47.4361	-18.5224
	47.9414	-20.1064
	48.6594	-16.2321
	48.184	-18.8576
	-246.412	20.8946
	183.787	23.9776
	-548.252	-17.1509
	499.119	-15.2876
	241.382	2.19577
	-177.68	3.80019
	48.0552	-18.4297

## Sheet: DA_HID3
	-247.622	20.3781
	-244.848	21.6086
	-246.343	21.1476
	-246.836	20.444
	184.948	24.2568
	184.803	22.6256
	181.301	23.9846
	184.097	25.0436
	-549.299	-16.2329
	-547.617	-17.1213
	-547.486	-18.1432
	-548.607	-17.1064
	499.658	-14.9161
	497.819	-14.8239
	498.988	-14.689
	500.013	-16.7211
	242.006	3.2959
	241.201	1.91927
	241.221	2.79686
	241.101	0.771066
	-176.564	3.91329
	-178.161	3.91999
	-178.352	4.29727
	-177.644	3.07022
	47.4361	-18.5224
	47.9414	-20.1064
	48.6594	-16.2321
	48.184	-18.8576
	-246.412	20.8946
	183.787	23.9776
	-548.252	-17.1509
	499.119	-15.2876
	241.382	2.19577
	-177.68	3.80019
	48.0552	-18.4297

[truncated: 5 more sheets: DA, DA_HID, DA_HID1, PCA_HID, PCA1_HID]
