# Supplementary material for: Sensory Characteristics and Volatile Compounds of Herbal Teas and Mixtures of Bush Tea with Other Selected Herbal Teas of South Africa
Source: Foods. 2020 Apr 14;9(4):496. doi: 10.3390/foods9040496 (PMC7231271; doi:10.3390/foods9040496)
Supplement: Supplementary file 1 [file foods-09-00496-s001.zip › foods-720504-suppl/Table S2 Raw data from the data sourced from gas chromatography-mass spectrometer (GC-MS).xlsx]

## Sheet: Sheet1
Tea_Names	Tea	TEA CODE	GC1	GC2	GC3	GC4	GC5	GC6	GC7	GC8	GC9	GC10	GC11	GC12	GC13	GC14	GC15	GC16	GC17	GC18	GC19	GC20	GC21	GC22	GC23	GC24	GC25	GC26	GC27	GC28	GC29	GC30	GC31	GC32	GC33	GC34	GC35	GC36	GC37	GC38	GC39	GC40	GC41	GC42	GC43	GC44	GC45	GC46	GC47
Rooibos	1	RT	0	23786437	0	0	22863901	15348003	644919663	0	0	0	119715936	0	0	0	0	0	17682717	211839013	261808977	0	320744791	0	91026699	105088588	0	0	16279756	0	17062863	0	0	0	0	0	8272800	0	188062400	22800189	85732103	0	20415600	0	0	0	0	0	0
Rooibos	1	RT1	0	0	0	0	60238641	1433500450	665595437	0	0	0	117947740	0	0	0	0	0	19759350	220579396	290526323	0	240869131	0	186452822	74792589	0	0	17313858	0	15567014	0	0	0	0	0	25073846	0	196270929	24498284	96292500	0	23208122	0	0	0	0	0	0
Rooibos	1	RT2	0	0	0	0	78955254	1359981327	650800231	0	0	0	100920524	0	0	0	0	0		159616964	273853117	0	0	0	179879998	0	0	0	0	0	12368828	0	0	0	0	0	20846603	0	175729292	35502909	64509263	0	19503271	34209480	0	0	0	0	0
Rooibos	1	RT3	0	0	0	0	0	1338150726	466639612	0	0	0	101557535	0	0	0	0	0		142095594	0	0	0	0	0	0	0	0	0	0	12807379	0	0	0	0	0	17590969	0	0	13469601	66283446	0	18265031	34150449	0	0	0	0	0
Honey	2	HT	0	0	0	0	189706479	195082564	569098732	1472393932	88626011	698112163	125387048	0	990051334	20602418	94422819	96892520	24061947	106239423	612072138	0	0	0	0	69367552	0	66129923	110539138	0	16184809	0	0	0	0	0	10436905	0	154198837	0	438160065	543568845	22974215	44009256	454126587	0	0	0	0
Honey	2	HT1	0	0	0	0	143067586	195082564	640904041	1472393932	88626011	752202862	125387048	0	1008525912	0	106069462	96892520	24061947	106239423	612072138	0	0	0	0	69367552	0	72533411	110539138	0	16184809	0	0	0	0	0	10436905	0	154198837	0	438160065	0	22974215	44009256	454126587	0	0	0	0
Honey	2	HT2	0	0	0	0	119234853	298728880	219423710	1215785280	0	0	0	0		0		76843321	13511001	261053555	2147431533	0	0	0	0	0	0	0	0	0	15952218	0	0	0	0	0	110165923	0	175791246	0	572518601	0	0		476083031	0	31418826	0	0
Honey	2	HT3	0	0	0	0	119234853		219423710	1281247646	0	0	0	0		0		81557803	20331310	316199794	677708857	0	0	0	0	0	0	0	0	0	0	0	0	0	0	0	0	0	0	0	0	0	0	33165380	483053697	0	122619406	0	0
Bush tea	3	BT	0	8541778	0	0	15925697	49658792	75130363	17564304	0	10709948	0	0	28813892	0	0	2818319	0	0	113749375	0	8489401	122117956	3922262	49361807	1977815	61350723	19789793	5435414	5026280	12803939	84351471	23772395	18274782	4847543	14194025	111726221	15388058	15963095	6185904	8911986	425790	6442895	105313507	1921839	6288182	25945411	17745389
Bush tea	3	BT1	0	0	0	0	8393085	70743436	79292330	28875535	0	8982636	0	0	26122673	0	0	2952616	0	0	129790313	0		123187311	0	15238630	3058543	58544697	17648440	6496621	11307860	0	174084634	1069246	18277945	13192687	9558248	72481374	19258051	321590	7406102	11249350	0	6416204	54287719	1083804	0	0	8624302
Bush tea	3	BT3	0	0	0	0	0	48993980	17644088	21930627	0	0	0	0	29912403	0	0		0	0	143324283	0		75371469	0	15656544	0	33939539	0	4314757	8651863	0	0	0	31827614	4247999	15963095	237420639	48757129	554789	10065413	0	0	6399871	11228205	0	0	0	0
Bush tea	3	BT4	0	0	0	0	0	54133537	168992175	20193228	0	0	0	0	26160981	0	0		0	0	154101939	0		135820747	0	0	0	24993170	0			0	0	0	0	0	12526145	0	45693844	199634	6226628	0	0	6057762	0	0	0	0	0
Monsonia	4	ST	3318547	8211945	11957029	30497522	17748428	67791158	5148428	0	0	0	0	161013831	8341381	17044033	0	0	0	40507270	1473710345	15778090	15459461	286256828	0	0	14823539	20419627	13434050	8667712	54166410	0	0	0	0	0	15824043	16083812	13434050	423160	36404248	0	7943475	0	0	0	0	4784157	7906.9
Monsonia	4	ST1	4802607	17093070	19606342	0	19458951	40626429	81392702	0	0	0	0	159597508	11911505		0	0	0	0	1465381759	3159443	23716894	317536744	0	0	16217225	21502164	13359381	4973865	44590923	0	0	0	0	0	18203469	90510875	324967618	2510706	38194214	0	0	0	0	0	0	0	0
Monsonia	4	ST2	0	0	24600203	0	19431952	50656948	74383162	0	0	0	0	70753258	8835201		0	0	0	0	1007284805	8708901		102366349	0	0	0	22268850	0	4396132	32274767	0	0	0	0	0	9374191	0	288949995	2778572	21719472	0	0	0	0	0	0	0	0
Monsonia	4	ST3	0	0	0	0	0		97957603	0	0	0	0	110272387	8429301		0	0	0	0	475343763			114813995	0	0	0	0	0		23361290	0	0	0	0	0	13570251	0	349085909		24511004	0	0	0	0	0	0	0	0
Bush tea and Rooibos	5	BTRT	7143721	0	0	0	10742652	261313091	123715621	9089262	0	0	17990935	0	7223818	2929203	0	0	0	2744805	101965232	0	28897641	80488340	33347131	16635423	4804563	0	6348838	3523258	7201141	801155	0	0	0	0	3990382	7935546	45143945	154355	1638799	6097209	0	0	1992251	0	0	9879765	0
Bush tea and Rooibos	5	BTRT1	0	0	0	0	7205915	1731233	98661572	0	0	0	17990935	0	6682686		0	0	0	250504	96841441	0		41594955	23467340	0	0	0	2177930	2158931	1771770	3224585	0	0	0	0	15842552	11323628	43468880	2000798	10167749	3931341	0	5063131	2587734	0	0	0	0
Bush tea and Rooibos	5	BTRT2	0	0	0	0	0	221885730	105327137	0	0	0	0	0			0	0	0	5482217	91678728	0		5082582	0	0	0	0	2692248	396546	0	3994950	0	0	0	0	5577140	5467513	48808143	1321415	1819404	0	0	5366528	3017102	0	0	0	0
Bush tea and Rooibos	5	BTRT3	0	0	0	0	0	220727923	94195703	0	0	0	0	0			0	0	0	8466292		0		47146514	0	0	0	0	0	152330	0		0	0	0	0		0	45844764	479814	4692601	0	2326693			0	0	0	0
Bush tea and honeybush	6	BTHT	0	8078956	0	0	109645576	2935586	724175407	215012613	0	0	0	0	417570444	0	20186974	18071123	12757893	35005432	422995048	0	11704762	14699778	12201855	24079560	4400291	38271875	68616260	3148732	4514074	3026795	0	43010805	22205010	0	2770031	584360871	57370589	9864324	61834841	84494597	13634964		87811740	0	13295153	0	0
Bush tea and honeybush	6	BTHT1	0	0	0	0	40930993	61745786	361238979	149138196	283272797	136359561	134747875	0	162764274	0	39104448	13940809	13317985	29700783	381341560	0	15452485	21425590	0	107695665	0	53337345	28023863	0	4564118	0	0	22499701	0	0	12890497	0	53841928	0	64063675	58506351	38789727	4528423	74173616	0	11939140	0	0
Bush tea and honeybush	6	BTHT2	0	0	0	0	0	3225773	373398330	524385882	128946343	99255794	0	0	204681056	0	0	29415741	103099684	64553911	1037203012	0		0	0	0	0	0	17313858	0	9724568	0	0	0	0	0	42920871	0	50085963	3482963	12388218	227617257	20715323	9477484	24381677	0	30309494	0	0
Bush tea and honeybush	6	BTHT3	0	0	0	0	0	224383	508358747	224863523	0	0	0	0	179293234	0	0	16133143		26823115	153067041	0		0	0	0	0	0	82714293	0	0	0	0	0	0	0	16649230	0	0	0	33563938	83119329	0	4582864	69146149	0	0	0	0
Bush tea and Monsonia	7	BTST	0	11530110	0	11589653	18778021	48522328	3940399	22625368	0	12418385	0	4228355	26111037	10397413	0	0	0	0	433418832	3664377	0	62538789	5805062	63895182	2883581	0	11781732	2845260	12986961	8912137	0	39995236	16024069	0	7625665	5043591	104950106	1067102	10250196	19431626	0	8226831	10072057	0	0	0	684825
Bush tea and Monsonia	7	BTST1	0	0	0	0	0	42253566	47054097	16176259	0	0	0	0	21295401		0	0	0	0	441979445	3540034	0	40066466	11331187	0	0	0	10131150	2953360	8815436	2893027	0	0	0	0	2312593	62143485	102718979	0	8620020	0	0		7768978	0	0	0	0
Bush tea and Monsonia	7	BTST2	0	0	0	0	0	1047365	45669194	14002188	0	0	0	0	26939460		0	0	0	0	433042411	50261789	0	0	0	0	0	0	8708481	661163	0	6842821	0	0	0	0	2054915	0	84485768	0	2184185	0	0		10461612	0	0	0	0
Bush tea and Monsonia	7	BTST3	0	0	0	0	0	34181269	57957122	0	0	0	0	0	25738692		0	0	0	0	395731312	33778999	0	0	0	0	0	0	0	0	0	0	0	0	0	0	9103917	0	91940037	0	0	0	0		19367922	0	0	0	0
[truncated: 16 more columns]
